# Supplementary material for: Ethyl 2-[(tert-but­oxy­carbon­yl)amino]­thia­zole-5-carboxyl­ate
Source: Acta Crystallogr Sect E Struct Rep Online. 2012 Feb 17;68(Pt 3):o747. doi: 10.1107/S1600536812005971 (PMC3295515; doi:10.1107/S1600536812005971)
Supplement: Supplementary file 2 [file e-68-0o747-Isup4.hkl]

# 
# h,k,l, Fc-squared, Fo-squared, sigma(Fo-squared) and status flag 
# 
data_I
_shelx_title ' shelxl1 in P2(1)/c' 
_shelx_refln_list_code          4 
_shelx_F_calc_maximum      117.19 
_exptl_crystal_F_000       576.00 
_reflns_d_resolution_high  0.7580 
 
loop_ 
 _symmetry_equiv_pos_as_xyz 
 'x, y, z' 
 '-x, y+1/2, -z+1/2' 
 '-x, -y, -z' 
 'x, -y-1/2, z-1/2' 
 
_cell_length_a     5.8258 
_cell_length_b     9.4916 
_cell_length_c    24.3500 
_cell_angle_alpha  90.000 
_cell_angle_beta   92.371 
_cell_angle_gamma  90.000 
 
_shelx_F_squared_multiplier     1.000 
 
loop_ 
 _refln_index_h 
 _refln_index_k 
 _refln_index_l 
 _refln_F_squared_calc 
 _refln_F_squared_meas 
 _refln_F_squared_sigma 
 _refln_observed_status 
   2   0   0      355.14      328.56      8.35 o 
   3   0   0     5404.04     5162.22    105.73 o 
   4   0   0     5685.43     5911.47    121.88 o 
   5   0   0      657.41      707.62     42.81 o 
   6   0   0        6.92        6.33      4.13 o 
   7   0   0       96.77       72.83     66.01 o 
   1   1   0     4168.51     3766.90     37.16 o 
   2   1   0       21.77       24.71      2.99 o 
   3   1   0      667.34      665.13     12.79 o 
   4   1   0       41.36       57.06     18.77 o 
   5   1   0       21.94       17.84      5.38 o 
   6   1   0        0.02       10.50      6.34 o 
   7   1   0       36.44       23.59     11.34 o 
   0   2   0      468.15      403.77      6.93 o 
   1   2   0     9486.85     9436.40    187.95 o 
   2   2   0     7976.38     7987.40     91.15 o 
   3   2   0     2139.65     2366.51     42.05 o 
   4   2   0     1050.42      961.66     63.63 o 
   6   2   0      332.84      333.90     35.28 o 
   7   2   0       87.56      104.79     28.34 o 
   1   3   0       27.55       26.12      1.88 o 
   2   3   0       29.18       27.78      2.82 o 
   3   3   0      119.09      150.06      9.76 o 
   4   3   0       20.37       24.59     10.00 o 
   5   3   0      294.54      281.37     20.87 o 
   6   3   0       58.61       43.93     10.80 o 
   7   3   0       46.74       31.62      8.05 o 
   0   4   0       29.98       26.21      2.40 o 
   1   4   0     1278.23     1330.07     27.03 o 
   2   4   0     1552.87     1578.73     31.82 o 
   3   4   0      243.38      251.53     12.05 o 
   4   4   0       76.11       58.83      9.02 o 
   5   4   0      258.26      290.83     18.21 o 
   6   4   0        1.30        4.89      4.13 o 
   7   4   0       11.60       18.41      6.97 o 
   1   5   0       15.30       18.46      3.81 o 
   2   5   0      208.66      220.08      8.39 o 
   3   5   0       19.05       23.38      5.86 o 
   4   5   0       26.69       14.45      9.61 o 
   5   5   0       30.63       34.74     11.34 o 
   6   5   0        4.44       16.44     38.27 o 
   7   5   0        3.11        7.47      5.43 o 
   0   6   0      528.54      511.88     14.09 o 
   1   6   0       81.05       79.52      5.01 o 
   2   6   0      248.59      235.41      9.72 o 
   3   6   0      237.71      214.28     14.61 o 
   4   6   0      164.58      192.54     20.56 o 
   5   6   0       17.98       15.10      7.51 o 
   6   6   0      352.86      439.01     43.69 o 
   1   7   0      348.67      374.82     11.61 o 
   2   7   0       14.03       15.98      4.70 o 
   3   7   0      481.87      455.78     23.19 o 
   4   7   0        0.15        1.47      3.24 o 
   5   7   0      283.17      302.27     78.00 o 
   6   7   0        0.06        3.26      4.25 o 
   0   8   0      738.71      740.52     19.36 o 
   1   8   0      903.80      940.14     36.10 o 
   2   8   0      854.97      951.66     55.69 o 
   3   8   0      399.98      453.93     52.04 o 
   4   8   0       10.15       19.71      6.63 o 
   5   8   0      242.27      307.07     44.11 o 
   1   9   0       50.48       48.85     15.42 o 
   2   9   0       78.05       78.99     10.60 o 
   3   9   0      152.28      162.09     13.12 o 
   4   9   0      194.58      206.10     29.12 o 
   5   9   0       17.56       11.11      8.52 o 
   1  10   0      571.38      675.06     49.02 o 
   2  10   0      636.57      602.46     47.12 o 
   3  10   0      106.28      135.04     21.42 o 
   4  10   0      121.35      115.64     15.15 o 
   2  11   0        0.05        0.69     12.41 o 
   3  11   0        8.33        1.25     19.71 o 
   2  12   0       51.53       36.49     34.04 o 
  -7   1   1       38.51       22.38      7.38 o 
  -6   1   1      152.87      102.46     29.77 o 
  -5   1   1        8.43        7.93      3.55 o 
  -4   1   1      374.28      444.29     15.65 o 
  -3   1   1     1125.70     1173.68     22.36 o 
  -2   1   1     2273.50     2226.38     38.29 o 
  -1   1   1      376.47      381.41      5.19 o 
   0   1   1     1716.88     1616.93     24.63 o 
   1   1   1     3916.59     3462.85     78.10 o 
   2   1   1     4221.29     3991.53     40.68 o 
   3   1   1     1287.62     1416.95     25.16 o 
   4   1   1       35.19       31.13      9.78 o 
   5   1   1       12.46        7.82      5.17 o 
   6   1   1       10.71       21.99     10.44 o 
   7   1   1       35.89       62.40     37.31 o 
  -7   2   1        2.32        7.81     10.46 o 
  -6   2   1        0.79       29.01     16.16 o 
  -5   2   1      604.14      618.16     51.06 o 
  -4   2   1      296.15      290.48     33.25 o 
  -3   2   1      279.25      312.87      7.72 o 
  -2   2   1      136.33      113.71      4.24 o 
   0   2   1     4045.09     3789.86     65.21 o 
   1   2   1     1598.05     1419.83     20.90 o 
   2   2   1      239.73      270.05      5.80 o 
   3   2   1      572.49      649.01     15.04 o 
   4   2   1      276.70      295.42     50.02 o 
   5   2   1        7.74        8.54      3.55 o 
   6   2   1       10.62       18.75      6.68 o 
   7   2   1        3.52        4.97     10.95 o 
  -7   3   1        1.47       20.09      9.56 o 
  -6   3   1       35.53       33.51     11.38 o 
  -5   3   1      143.89      135.57     16.30 o 
  -4   3   1       70.12       59.88     18.37 o 
  -3   3   1      150.88      144.76      9.73 o 
  -2   3   1       18.76       19.54      2.53 o 
  -1   3   1      101.46      101.10      3.41 o 
   0   3   1      351.29      322.98      4.52 o 
   1   3   1      618.69      609.15     10.87 o 
   2   3   1      212.84      218.35     12.12 o 
   3   3   1      501.29      549.00     11.17 o 
   4   3   1       18.61       13.47      5.14 o 
   5   3   1       83.11       59.75     13.50 o 
   6   3   1       23.67       17.49      8.94 o 
   7   3   1        5.13       16.59      6.25 o 
  -7   4   1        2.71      126.81     80.21 o 
  -6   4   1       78.46       88.95     11.36 o 
  -5   4   1       35.54      103.33     44.66 o 
  -4   4   1      104.36      129.70     12.87 o 
  -3   4   1      907.88     1016.65     20.66 o 
  -2   4   1     1084.74     1087.93     17.74 o 
  -1   4   1      655.18      751.14     12.51 o 
   0   4   1      138.59      144.00      4.44 o 
   1   4   1      597.23      629.53     11.42 o 
   2   4   1      269.30      273.16     14.11 o 
   3   4   1      232.50      217.95     11.09 o 
   4   4   1        5.53        6.22      4.60 o 
   5   4   1        1.15        4.16      4.99 o 
   6   4   1       10.43        4.69      6.20 o 
   7   4   1       17.09       28.45     13.28 o 
  -7   5   1       34.00       34.80     19.41 o 
  -6   5   1      195.38      204.70     44.40 o 
  -5   5   1       17.95       12.16      4.67 o 
  -4   5   1      827.46      821.31     56.55 o 
  -3   5   1      346.30      310.02     11.66 o 
  -2   5   1        4.32        3.77      1.46 o 
  -1   5   1       52.33       53.04      4.15 o 
   0   5   1      294.72      278.27      5.85 o 
   1   5   1      514.98      548.57      8.90 o 
   2   5   1      118.27      137.38      8.18 o 
   3   5   1      291.91      298.09     14.86 o 
   4   5   1      564.79      596.78     38.04 o 
   5   5   1      117.17      104.96     13.02 o 
   6   5   1       38.62       49.10     39.41 o 
   7   5   1        0.00       21.29      9.69 o 
  -6   6   1       85.56       97.97     50.30 o 
  -5   6   1        7.77        7.68      7.44 o 
  -4   6   1       30.53       50.87     21.50 o 
  -3   6   1      177.00      153.19     18.72 o 
  -2   6   1      175.16      181.94      7.81 o 
  -1   6   1       61.36       57.94      4.18 o 
   0   6   1      126.04      126.47      4.83 o 
   1   6   1       29.39       40.89      3.96 o 
   2   6   1       36.75       38.61      7.93 o 
   3   6   1       16.43       12.20      4.11 o 
   4   6   1       41.23       32.66      7.97 o 
   5   6   1       26.22       11.89      6.97 o 
   6   6   1       21.59       52.86     14.98 o 
  -6   7   1       12.40       10.64      5.06 o 
  -5   7   1       27.00       27.75     18.98 o 
  -4   7   1      218.48      223.69     19.77 o 
  -3   7   1       27.10       35.83     13.13 o 
  -2   7   1      108.15      107.75      9.31 o 
  -1   7   1       10.61        8.87      3.44 o 
   0   7   1        1.75        1.79      1.39 o 
   1   7   1      194.39      208.15      7.70 o 
   2   7   1      133.46      126.37     10.09 o 
   3   7   1      947.82      942.63     42.63 o 
   4   7   1       26.15       17.13      7.32 o 
   5   7   1        3.06        9.10     10.97 o 
   6   7   1       32.78       18.34     16.29 o 
  -5   8   1       19.81       11.51     13.68 o 
  -4   8   1       64.03       45.93     23.85 o 
  -3   8   1       70.16       70.89     27.36 o 
  -2   8   1       90.00       87.17     17.68 o 
  -1   8   1        1.06        0.85      1.58 o 
   0   8   1      314.33      339.36     12.90 o 
   1   8   1       59.52       58.38      5.92 o 
   2   8   1       86.01       81.67     14.01 o 
   3   8   1        0.03        4.58      4.19 o 
   4   8   1        2.88        3.67      3.00 o 
   5   8   1      110.71      153.14     70.29 o 
  -5   9   1        4.58        8.80      7.32 o 
  -4   9   1       24.00       18.60     10.10 o 
  -3   9   1        8.97        9.26      6.44 o 
  -2   9   1       51.87       41.67     15.96 o 
  -1   9   1        3.75        3.73      2.88 o 
   0   9   1        0.23        2.44      3.09 o 
   1   9   1       16.05       11.71      6.07 o 
   2   9   1       28.59       25.99     14.09 o 
   3   9   1       18.64        9.90      6.03 o 
   4   9   1       55.09       45.07     33.96 o 
   5   9   1        0.37        7.51      6.90 o 
  -4  10   1       25.49       13.55      9.04 o 
  -3  10   1       25.48       14.54     13.69 o 
  -2  10   1        0.05        2.43      5.84 o 
  -1  10   1        1.20        3.34      4.15 o 
   1  10   1       63.80       71.54     36.20 o 
   2  10   1       11.58        9.03      6.95 o 
   3  10   1        3.26        4.86      6.64 o 
   4  10   1       19.58       19.43     12.42 o 
  -3  11   1       58.85       60.52     15.63 o 
  -2  11   1       26.10       12.99     17.38 o 
   1  11   1      126.54      152.02     22.46 o 
   2  11   1       11.12       10.75     10.81 o 
   3  11   1       10.20        8.00     24.72 o 
  -2  12   1        4.17       -1.72     13.94 o 
   2  12   1       18.71       13.39     27.09 o 
  -7   0   2       91.30       67.83     33.59 o 
  -6   0   2       23.27       11.47      4.61 o 
  -5   0   2      269.37      250.15     17.42 o 
  -4   0   2     1077.10     1253.57     24.17 o 
  -3   0   2     5031.46     5225.72    106.97 o 
  -2   0   2      345.08      338.14      8.48 o 
  -1   0   2     3852.83     3559.73     94.28 o 
   1   0   2    13732.88    13833.17    475.29 o 
   2   0   2     2575.34     2362.31     37.27 o 
   3   0   2       98.10       86.73      6.58 o 
   4   0   2      871.29      846.45     18.91 o 
   5   0   2     1254.15     1314.76     71.43 o 
   6   0   2      262.56      309.52     36.95 o 
   7   0   2        8.83       10.75      5.92 o 
  -7   1   2       28.65       17.42      5.79 o 
  -6   1   2       34.54       33.71     12.30 o 
  -5   1   2        4.76        1.90      2.81 o 
  -4   1   2        0.50        2.99      2.13 o 
  -3   1   2      438.42      489.34     10.41 o 
  -2   1   2       20.02       18.41      3.33 o 
  -1   1   2       21.73       24.72      1.65 o 
   0   1   2      498.96      456.55     14.58 o 
   1   1   2     1861.00     1550.60     27.69 o 
   2   1   2       94.25       77.19      4.86 o 
   3   1   2       41.28       43.41     12.43 o 
   4   1   2       38.13       21.12     10.40 o 
   5   1   2      220.56      223.05     13.00 o 
   6   1   2      118.86      122.15     20.16 o 
   7   1   2       99.32       53.48     18.63 o 
  -7   2   2       10.12        6.25      3.15 o 
  -6   2   2      311.61      286.91     38.87 o 
  -5   2   2      455.14      474.80     43.11 o 
  -4   2   2      200.79      176.41     33.02 o 
  -3   2   2        9.50        7.34      2.38 o 
  -2   2   2     2199.26     2135.44     35.29 o 
   0   2   2     6306.98     6079.52    166.71 o 
   1   2   2      660.70      622.62      8.96 o 
   2   2   2     4205.40     4077.88     43.41 o 
   3   2   2     3453.80     3613.80     47.72 o 
   4   2   2      680.49      776.90     30.67 o 
   5   2   2      170.20      174.64     11.89 o 
   6   2   2      147.35      132.90      9.09 o 
   7   2   2      135.61      131.58     22.16 o 
  -7   3   2       79.57      116.39     12.16 o 
  -6   3   2        0.01        4.62      3.11 o 
  -5   3   2       10.93        5.98      3.28 o 
  -4   3   2      100.03      111.10     14.69 o 
  -3   3   2      860.96      913.08     14.43 o 
  -2   3   2      586.82      595.24     10.74 o 
  -1   3   2      533.31      559.14     10.14 o 
   0   3   2      135.29      121.98      4.32 o 
   1   3   2     2122.27     1974.96     32.20 o 
   2   3   2        5.28        7.56      3.22 o 
   3   3   2      264.74      259.46      9.43 o 
   4   3   2      751.61      754.09     31.90 o 
   5   3   2        2.75        4.49      2.57 o 
   6   3   2       18.64       12.74      4.03 o 
   7   3   2       28.31       20.36      7.58 o 
  -7   4   2      402.00      397.30    196.83 o 
  -6   4   2      204.17      234.18     16.19 o 
  -5   4   2      435.79      434.61     28.55 o 
  -4   4   2     1224.09     1275.14     33.61 o 
  -3   4   2     2395.40     2437.27     37.57 o 
  -2   4   2     7207.10     6945.83     71.38 o 
  -1   4   2     1021.88     1009.18     21.12 o 
   0   4   2       11.49        7.30      1.60 o 
   1   4   2     2124.32     2087.75     31.31 o 
   2   4   2      621.21      625.45     15.54 o 
   3   4   2      854.93      862.25     18.35 o 
   4   4   2      107.58      110.52     11.10 o 
   5   4   2       79.90      129.65     21.65 o 
   6   4   2      224.52      231.07     31.08 o 
   7   4   2      136.94      143.14     21.26 o 
  -7   5   2       39.64       18.76     38.10 o 
  -6   5   2      207.71      264.04     88.20 o 
  -5   5   2        4.50        4.53      3.12 o 
  -4   5   2      261.91      305.32     16.82 o 
  -3   5   2        6.51        2.58      2.75 o 
  -2   5   2      148.37      160.07      5.07 o 
  -1   5   2        2.51        1.52      1.51 o 
   0   5   2     1021.97     1104.20     17.40 o 
   1   5   2      135.28      140.23      8.09 o 
   2   5   2        5.92        4.68      1.32 o 
   3   5   2        8.39        9.30      3.55 o 
   4   5   2       87.75       76.36     22.17 o 
   5   5   2        1.41        7.75      5.62 o 
   6   5   2       96.30       85.82     33.44 o 
   7   5   2       58.62       40.00     22.26 o 
  -6   6   2      121.43      133.83     45.96 o 
  -5   6   2      320.58      327.93     26.99 o 
  -4   6   2      753.56      784.34     37.92 o 
  -3   6   2     1875.62     1951.68     58.26 o 
  -2   6   2      244.96      233.11      8.94 o 
  -1   6   2     1013.90     1042.88     16.55 o 
   0   6   2     3064.62     3120.88     84.78 o 
   1   6   2     1181.27     1336.39     29.68 o 
   2   6   2      666.96      669.72     20.56 o 
   3   6   2        6.60        4.32      2.42 o 
   4   6   2      385.63      409.37     30.59 o 
   5   6   2       22.54       17.77      6.91 o 
   6   6   2        4.58       24.58     14.76 o 
  -6   7   2       13.04       27.17     14.87 o 
  -5   7   2      136.14      173.92     17.98 o 
  -4   7   2      190.45      217.77     23.54 o 
  -3   7   2      688.93      748.83     47.21 o 
  -2   7   2       69.33       82.11      9.49 o 
  -1   7   2        2.54        2.79      1.86 o 
   0   7   2      649.69      698.46     18.84 o 
   1   7   2      661.09      723.03     22.47 o 
   2   7   2       12.18       12.25      3.85 o 
   3   7   2       88.11       59.82     17.86 o 
   4   7   2       40.76       26.86     10.77 o 
   5   7   2       81.43       60.66     20.22 o 
   6   7   2       15.86       11.22     16.38 o 
  -5   8   2      148.99      202.18     32.58 o 
  -4   8   2      433.36      462.57     26.41 o 
  -3   8   2      424.86      457.81     29.62 o 
  -2   8   2      347.71      346.52     21.73 o 
  -1   8   2      180.24      181.31      9.16 o 
   0   8   2      706.04      757.29     18.78 o 
   1   8   2      462.84      481.84     18.73 o 
   2   8   2       74.98       96.74     10.58 o 
   3   8   2      262.51      298.78     12.72 o 
   4   8   2        3.37        3.37      3.69 o 
   5   8   2      165.65      221.29     26.77 o 
  -5   9   2        0.84        4.30      4.25 o 
  -4   9   2       31.03       27.87     16.59 o 
  -3   9   2       19.74       15.19     10.41 o 
  -2   9   2      509.93      521.52     18.05 o 
  -1   9   2      189.72      199.52     14.52 o 
   0   9   2       40.91       38.72     11.69 o 
   1   9   2       84.99       73.28      9.56 o 
   2   9   2      612.57      636.55     26.75 o 
   3   9   2       40.00       30.34     21.55 o 
   4   9   2       62.74       46.58     31.71 o 
   5   9   2       28.77       21.95     28.97 o 
  -4  10   2      103.09      109.59     16.45 o 
  -3  10   2      105.75      126.28     13.73 o 
  -2  10   2      240.25      244.52     18.42 o 
  -1  10   2      682.65      650.62     62.79 o 
   0  10   2      290.33      334.77     27.77 o 
   1  10   2      201.30      232.62     22.49 o 
   2  10   2      276.94      337.44     37.13 o 
   3  10   2      236.14      273.41     60.65 o 
   4  10   2      293.93      354.01     28.41 o 
  -3  11   2       22.58        7.93      8.06 o 
  -2  11   2        0.00        1.27      5.92 o 
   1  11   2       72.71       94.73     19.97 o 
   2  11   2        0.05       -0.44      9.22 o 
   3  11   2       87.77       61.66     67.35 o 
   2  12   2      131.90       92.87     81.17 o 
  -7   1   3        6.49        5.22      2.95 o 
  -6   1   3       87.57      104.92     14.78 o 
  -5   1   3        0.00        2.20      2.39 o 
  -4   1   3       27.46       25.67      6.88 o 
  -3   1   3       46.11       46.12      5.62 o 
  -2   1   3       29.13       31.60      3.63 o 
  -1   1   3      150.13      167.54      4.49 o 
   0   1   3       81.45       72.04      2.14 o 
   1   1   3     2031.13     1783.50     20.86 o 
   2   1   3     2072.44     2062.71     57.78 o 
   3   1   3     1738.30     1842.73     35.27 o 
   4   1   3      101.25      108.11     12.35 o 
   5   1   3      101.77       84.50     17.59 o 
   6   1   3        1.88       91.65     56.42 o 
   7   1   3        0.37        7.83     12.02 o 
  -7   2   3        5.29        7.35      4.02 o 
  -6   2   3        0.04        9.31     30.27 o 
  -5   2   3       24.39       20.21     10.44 o 
  -4   2   3      234.81      267.75     24.16 o 
  -3   2   3       13.19       10.22      3.05 o 
  -2   2   3      563.93      573.51      8.16 o 
  -1   2   3     5841.06     5503.79     66.36 o 
   0   2   3     2065.39     1845.78     29.45 o 
   1   2   3     1431.04     1372.03     26.01 o 
   2   2   3      361.48      354.65     10.32 o 
   3   2   3      650.74      730.88     24.88 o 
   4   2   3      210.61      222.48     17.82 o 
   5   2   3       18.08       13.88      4.65 o 
   6   2   3        6.43       11.26      4.16 o 
   7   2   3       32.75      242.47     26.95 o 
  -7   3   3      215.35      249.26     36.84 o 
  -6   3   3       60.50       60.40     11.40 o 
  -5   3   3      414.72      394.30     21.30 o 
  -4   3   3      574.68      570.32     22.41 o 
  -3   3   3      394.88      419.88     10.00 o 
  -2   3   3       69.54       85.05      3.93 o 
  -1   3   3     5686.23     5685.07    121.60 o 
   0   3   3     2147.31     2216.62     39.50 o 
   1   3   3       96.19       95.97      4.35 o 
   2   3   3      157.08      158.87      5.33 o 
   3   3   3      202.66      207.46      8.70 o 
   4   3   3       26.82       33.74     11.06 o 
   5   3   3      212.23      267.77     27.96 o 
   6   3   3        6.32        8.23      5.33 o 
   7   3   3        2.28        6.73      4.47 o 
  -7   4   3       39.54      105.55     46.29 o 
  -6   4   3       78.42       87.24     19.12 o 
  -5   4   3        1.02        7.35      4.67 o 
  -4   4   3     1225.96     1250.35     54.99 o 
  -3   4   3        3.31        2.43      1.99 o 
  -2   4   3     5784.86     5719.48     60.07 o 
  -1   4   3      143.86      154.96      4.30 o 
   0   4   3      570.66      543.70     11.09 o 
   1   4   3     1157.34     1237.65     20.60 o 
   2   4   3     3503.77     3808.53     85.67 o 
   3   4   3      105.24      105.79      7.59 o 
   4   4   3        5.72        3.79      3.90 o 
   5   4   3      315.44      254.36     22.64 o 
   6   4   3       79.21      101.50     28.00 o 
   7   4   3       10.80       32.74     32.35 o 
  -7   5   3        0.44        8.10     16.09 o 
  -6   5   3        0.10        5.59      5.77 o 
  -5   5   3       44.04       61.76     14.21 o 
  -4   5   3     1523.93     1598.03     84.84 o 
  -3   5   3      118.16      121.67      5.86 o 
  -2   5   3       83.56       81.43      4.14 o 
  -1   5   3      349.77      364.58      9.27 o 
   0   5   3     1878.86     1944.82     38.56 o 
   1   5   3      207.58      216.88      6.02 o 
   2   5   3      126.56      133.59      5.65 o 
   3   5   3      122.89      124.59     10.12 o 
   4   5   3       40.16       30.02      7.45 o 
   5   5   3       19.78        9.94      3.41 o 
   6   5   3       38.50       25.13     10.27 o 
  -6   6   3       13.72       53.22     59.79 o 
  -5   6   3       16.88       23.12      9.84 o 
  -4   6   3       20.58       19.67      6.81 o 
  -3   6   3      376.35      436.92     30.67 o 
  -2   6   3       45.76       36.62      5.97 o 
  -1   6   3      587.51      604.32     17.53 o 
   0   6   3       48.56       47.29      6.15 o 
   1   6   3      189.55      195.02     11.65 o 
   2   6   3       58.81       58.75     11.08 o 
   3   6   3       13.63       11.90      3.14 o 
   4   6   3        4.29        5.14      2.08 o 
   5   6   3        0.31        8.97      6.31 o 
   6   6   3       66.12       46.33     38.55 o 
  -6   7   3       49.36       30.02     20.89 o 
  -5   7   3      102.36       82.81     28.24 o 
  -4   7   3        3.71        5.44      3.91 o 
  -3   7   3      490.17      514.00     36.31 o 
  -2   7   3      115.11      125.06     12.05 o 
  -1   7   3       24.03       32.58      8.03 o 
   0   7   3       91.93       96.98      7.23 o 
   1   7   3       58.25       46.21     12.41 o 
   2   7   3      104.25       89.33     11.27 o 
   3   7   3      223.78      200.75     19.96 o 
   4   7   3        7.50        7.87      3.19 o 
   5   7   3       38.52       33.73     13.76 o 
   6   7   3       14.08       10.22      5.75 o 
  -5   8   3        8.70       10.49      9.41 o 
  -4   8   3        9.26        8.44      6.61 o 
  -3   8   3       94.07       82.54     18.17 o 
  -2   8   3      520.44      510.92     26.08 o 
  -1   8   3      241.27      237.58     12.72 o 
   0   8   3      285.26      315.96     11.41 o 
   1   8   3       11.82        9.11      4.30 o 
   2   8   3      112.32      125.88     15.15 o 
   3   8   3       16.52       17.63      7.01 o 
   4   8   3        0.79        2.85      2.40 o 
   5   8   3        0.60       -0.88     19.04 o 
  -5   9   3        0.74        5.44      4.10 o 
  -4   9   3        8.85       10.76      7.18 o 
  -3   9   3       35.11       20.27     11.24 o 
  -2   9   3      153.60      137.79      9.53 o 
  -1   9   3       54.52       52.09     10.02 o 
   0   9   3       12.33       12.89      4.65 o 
   1   9   3        4.72        6.98      6.64 o 
   2   9   3      326.24      348.76     23.21 o 
   3   9   3       41.25       22.75     18.14 o 
   4   9   3        1.33        0.88      8.46 o 
   5   9   3       81.49      135.55     29.73 o 
  -4  10   3        1.00       11.73      9.37 o 
  -3  10   3       14.08        9.65      7.59 o 
  -2  10   3        4.11        3.32      4.65 o 
  -1  10   3       25.39       23.00      9.05 o 
   0  10   3       12.82       14.52      9.98 o 
   1  10   3        0.82        2.53      4.81 o 
   2  10   3       21.97       24.24     23.70 o 
   3  10   3       27.13       25.61     17.98 o 
   4  10   3       20.36        9.22     18.57 o 
  -3  11   3      116.03      108.93     13.31 o 
  -2  11   3       34.66       28.32     18.44 o 
  -1  11   3        0.28        1.84      6.83 o 
   1  11   3      241.18      285.70     38.97 o 
   2  11   3       59.85       49.46     43.51 o 
   3  11   3       51.37       14.63     24.44 o 
  -7   0   4      194.02      245.32     37.44 o 
  -6   0   4      300.75      331.13     22.05 o 
  -5   0   4        1.46        3.52      3.62 o 
  -4   0   4       19.20       20.61      7.84 o 
  -3   0   4      293.97      273.37     10.63 o 
  -2   0   4      973.25     1022.75     29.16 o 
  -1   0   4     1225.86     1107.20     61.55 o 
   0   0   4      122.60      125.31      6.34 o 
   1   0   4      377.14      421.60     10.70 o 
   2   0   4      536.45      465.40     22.49 o 
   3   0   4      182.15      141.50     10.40 o 
   4   0   4      156.79      138.53     10.49 o 
   5   0   4       19.49        6.96      5.52 o 
   6   0   4      276.12      278.42     33.50 o 
   7   0   4        6.62        7.77      5.97 o 
  -7   1   4        0.56        4.71      2.62 o 
  -6   1   4       38.88       14.84      9.08 o 
  -5   1   4       21.78       12.68      4.19 o 
  -4   1   4       91.23       92.19      6.95 o 
  -3   1   4      105.30      120.14      5.26 o 
  -2   1   4      567.63      566.88      8.08 o 
  -1   1   4       70.01       73.03      2.61 o 
   0   1   4      936.63      832.47     11.98 o 
   1   1   4      359.49      340.10      9.76 o 
   2   1   4     1707.34     1646.76     19.96 o 
   3   1   4      157.82      126.10      9.09 o 
   4   1   4      115.64       75.25     25.98 o 
   5   1   4       71.54       48.68     18.27 o 
   6   1   4      232.86      157.72     59.03 o 
   7   1   4      316.64      304.72     35.33 o 
  -7   2   4       10.55        9.91      4.95 o 
  -6   2   4       85.53      101.08     10.83 o 
  -5   2   4     1414.10     1559.40    118.38 o 
  -4   2   4     1830.23     1898.52     82.70 o 
  -3   2   4      318.85      303.71      7.20 o 
  -2   2   4      351.92      309.10      5.98 o 
  -1   2   4     1006.71      925.54     27.65 o 
   0   2   4     3168.83     2810.64     32.14 o 
   1   2   4      494.90      482.58      9.19 o 
   2   2   4       89.06      118.07      7.24 o 
   3   2   4      310.94      276.51     16.02 o 
   4   2   4      105.47       97.04     11.92 o 
   5   2   4      124.58      126.65     12.42 o 
   6   2   4       22.55       42.84     28.23 o 
   7   2   4      341.08      363.84     40.73 o 
  -7   3   4      116.74      161.27     60.07 o 
  -6   3   4      117.03      134.36     14.27 o 
  -5   3   4      196.45      227.87     19.60 o 
  -4   3   4      141.89      169.76      8.62 o 
  -3   3   4      112.70      114.34      7.50 o 
  -2   3   4      583.46      617.04     10.78 o 
  -1   3   4       65.32       74.40      2.74 o 
   0   3   4      814.28      792.63     15.21 o 
   1   3   4       64.30       56.63      2.78 o 
   2   3   4      282.44      307.66     11.65 o 
   3   3   4       74.32       69.32      9.06 o 
   4   3   4        2.11        2.32      1.79 o 
   5   3   4      435.91      402.27     21.10 o 
   6   3   4      252.54      218.48     30.90 o 
   7   3   4        2.22        7.26      4.82 o 
  -7   4   4      151.02      177.10     26.61 o 
  -6   4   4      435.35      454.99     40.37 o 
  -5   4   4      517.69      559.66     27.81 o 
  -4   4   4      162.49      180.27     23.04 o 
  -3   4   4       99.14       99.54      4.75 o 
  -2   4   4     8315.10     8320.91    101.64 o 
  -1   4   4     8092.41     7836.67    164.92 o 
   0   4   4      955.46      904.29     20.29 o 
   1   4   4     3520.27     3332.38     49.14 o 
   2   4   4     1870.84     1986.24     27.89 o 
   3   4   4     1256.24     1196.79     97.56 o 
   4   4   4      707.06      788.91     19.52 o 
   5   4   4      103.65      167.63     36.91 o 
   6   4   4      221.72      251.01     53.88 o 
   7   4   4      177.53      121.52     27.80 o 
  -7   5   4        0.47        5.93      5.51 o 
  -6   5   4      191.35      213.97     21.17 o 
  -5   5   4      415.88      461.93     19.44 o 
  -4   5   4      356.64      406.16     34.64 o 
  -3   5   4        7.11        7.62      3.21 o 
  -2   5   4      510.09      533.15     11.24 o 
  -1   5   4     2787.76     3084.19     54.52 o 
   0   5   4       47.10       52.24      3.88 o 
   1   5   4       36.42       37.46      4.10 o 
   2   5   4       12.14       16.15      5.57 o 
   3   5   4       77.76       82.00     12.54 o 
   4   5   4      295.71      299.15     17.71 o 
   5   5   4       14.91       24.57      9.05 o 
   6   5   4       29.41       29.55     10.71 o 
  -6   6   4      211.66      240.69     27.57 o 
  -5   6   4      125.83      142.33     13.71 o 
  -4   6   4      916.38      935.97     51.79 o 
  -2   6   4      688.35      689.77     21.04 o 
  -1   6   4       53.80       45.40      5.12 o 
   0   6   4     2281.68     2342.99     37.60 o 
   1   6   4     2580.98     2800.27     48.89 o 
   2   6   4     1050.53     1094.02     31.63 o 
   3   6   4       91.55       83.94     10.20 o 
   4   6   4      219.74      220.62     15.71 o 
   5   6   4      363.39      349.12     45.78 o 
   6   6   4       95.81       80.40     39.10 o 
  -6   7   4        5.94       17.02     11.56 o 
  -5   7   4        3.77        8.41      5.62 o 
  -4   7   4       11.51        8.60      4.00 o 
  -3   7   4      433.69      493.75     32.44 o 
  -2   7   4      320.72      333.34     13.59 o 
  -1   7   4       36.19       47.27      6.14 o 
   0   7   4       56.59       57.31      5.68 o 
   1   7   4        1.32        0.61      1.88 o 
   2   7   4        1.83        2.97      2.18 o 
   3   7   4       20.08       14.57      6.51 o 
   4   7   4       15.11       16.71      5.69 o 
   5   7   4        5.04        6.81      4.70 o 
   6   7   4        2.71       10.73      7.35 o 
  -5   8   4      181.80      208.25     20.53 o 
  -4   8   4      490.34      509.45     52.17 o 
  -3   8   4      147.14      152.35     14.58 o 
  -2   8   4      630.54      653.08     31.05 o 
  -1   8   4      723.97      764.84     31.23 o 
   0   8   4      321.95      347.48     16.11 o 
   1   8   4      563.33      574.50     23.77 o 
   2   8   4      616.72      660.22     24.63 o 
   3   8   4      262.82      276.16     14.49 o 
   4   8   4       77.57       67.33     20.82 o 
   5   8   4      236.42      252.11     25.09 o 
  -5   9   4        3.10        6.39      7.54 o 
  -4   9   4        3.13        1.11      4.74 o 
  -3   9   4        3.29        2.56      2.36 o 
  -2   9   4        4.41        3.59      2.68 o 
  -1   9   4        0.46        4.42      2.97 o 
   0   9   4      123.86      134.55     12.51 o 
   1   9   4       45.42       51.69     19.48 o 
   2   9   4      121.11      109.16     14.76 o 
   3   9   4        6.48        6.70      5.57 o 
   4   9   4       91.16      100.10     19.73 o 
   5   9   4       92.11       52.31     43.30 o 
  -4  10   4      191.27      199.09     29.83 o 
  -3  10   4      159.73      183.76     20.75 o 
  -2  10   4      197.60      214.10     17.42 o 
  -1  10   4      213.02      203.64     14.40 o 
   0  10   4      613.82      681.55     39.02 o 
   1  10   4      212.51      212.89     34.14 o 
   2  10   4        2.82       -0.12      6.93 o 
   3  10   4        2.52        6.30      8.85 o 
  -3  11   4        0.04        2.46      4.21 o 
  -2  11   4       11.58       17.90     11.31 o 
  -1  11   4        2.07       -1.12      9.46 o 
   1  11   4       88.53       82.62     37.57 o 
   2  11   4       78.89       91.08     48.95 o 
   3  11   4        5.03        3.71     12.33 o 
  -7   1   5      155.07      146.18     17.69 o 
  -6   1   5       15.50       15.21      7.20 o 
  -5   1   5        3.87        6.16      2.79 o 
  -4   1   5       19.43        9.59      3.70 o 
  -3   1   5      203.10      219.85      6.33 o 
  -2   1   5       24.68       15.41      3.83 o 
  -1   1   5      211.32      184.02      7.12 o 
   0   1   5     9998.78     9497.02    249.94 o 
   1   1   5      199.25      202.86      5.28 o 
   2   1   5      947.90      894.63     18.07 o 
   3   1   5      109.65       93.13      8.00 o 
   4   1   5       11.70        9.02      2.47 o 
   5   1   5        9.34        5.47      6.20 o 
   6   1   5      207.36      301.32     27.19 o 
   7   1   5       16.29       58.66     26.05 o 
  -7   2   5       13.18       13.70      5.90 o 
  -6   2   5       61.43      125.77     23.69 o 
  -5   2   5      236.81      250.70     25.83 o 
  -4   2   5       44.59       58.00     14.23 o 
  -3   2   5      913.04      914.74     13.00 o 
  -2   2   5     2043.46     2031.28     22.33 o 
  -1   2   5     1245.72      884.21     21.89 o 
   0   2   5     2121.63     2041.06     35.35 o 
   1   2   5      495.31      481.19      7.33 o 
   2   2   5      766.20      847.62     16.09 o 
   3   2   5      174.96      154.30     13.29 o 
   4   2   5       77.61       92.47     10.74 o 
   5   2   5       39.36       71.78     24.14 o 
   6   2   5      238.06      214.50     57.76 o 
  -7   3   5        0.72        8.91     13.67 o 
  -6   3   5       57.43       35.58     10.25 o 
  -5   3   5      466.99      566.52     27.04 o 
  -4   3   5        5.94        7.36      2.53 o 
  -3   3   5       23.99       21.15      5.65 o 
  -2   3   5     1929.06     2034.28     51.35 o 
  -1   3   5      729.28      790.95     23.19 o 
   0   3   5      488.78      493.84      8.93 o 
   1   3   5       29.63       35.55      2.56 o 
   2   3   5        2.45        2.84      1.86 o 
   3   3   5      192.79      192.02      7.15 o 
   4   3   5       81.42       70.64     10.00 o 
   5   3   5        4.14       27.62     28.37 o 
   6   3   5       53.09      152.54     62.89 o 
   7   3   5       23.94       16.48     10.20 o 
  -7   4   5       13.11       14.80      9.83 o 
  -6   4   5       39.90      148.85     39.55 o 
  -5   4   5        0.16        2.86      3.91 o 
  -4   4   5      230.24      229.81     29.76 o 
  -3   4   5       98.19      118.84      5.46 o 
  -2   4   5       43.32       50.44      5.67 o 
  -1   4   5       37.71       51.66      2.80 o 
   0   4   5        2.57        2.04      1.01 o 
   1   4   5     1115.58     1164.88     18.68 o 
   2   4   5      149.82      167.89      7.36 o 
   3   4   5       40.54       46.12     15.55 o 
   4   4   5        5.83        5.85      2.83 o 
   5   4   5       46.62       39.01     12.87 o 
   6   4   5      162.84      191.20     38.24 o 
   7   4   5       19.79       21.21     18.23 o 
  -6   5   5       13.54       12.26     17.32 o 
  -5   5   5      123.46      121.46     17.94 o 
  -4   5   5      513.12      520.44     43.78 o 
  -3   5   5      460.73      469.86     14.77 o 
  -2   5   5      228.96      259.44      8.47 o 
  -1   5   5      137.81      126.78      6.65 o 
   0   5   5      235.39      225.51      4.74 o 
   1   5   5        4.28        2.84      1.48 o 
   2   5   5        2.43        2.94      2.45 o 
   3   5   5        0.62        1.57      1.74 o 
   4   5   5      429.09      436.53     19.72 o 
   5   5   5      116.26      115.64     13.06 o 
   6   5   5       57.68       55.65     45.32 o 
  -6   6   5        0.16       42.19     43.79 o 
  -5   6   5       94.66      132.68     17.41 o 
  -4   6   5       41.01       42.60     16.35 o 
  -3   6   5      132.60      108.01     58.55 o 
  -2   6   5      146.25      152.79     10.10 o 
  -1   6   5       67.83       62.20      7.21 o 
   0   6   5      297.02      287.48      8.80 o 
   1   6   5       85.77      106.00      8.31 o 
   2   6   5       17.71       17.14      5.31 o 
   3   6   5      119.64      106.67     10.86 o 
   4   6   5       13.38       10.62      4.08 o 
   5   6   5       79.71       53.93     28.65 o 
   6   6   5       69.10      108.34     45.01 o 
  -6   7   5       61.64       47.95     52.96 o 
  -5   7   5       62.83       39.27     21.33 o 
  -4   7   5        8.72        6.10      3.11 o 
  -3   7   5       46.08       41.16     15.49 o 
  -2   7   5        5.76        5.40      2.36 o 
  -1   7   5      573.03      573.18     18.97 o 
   0   7   5       75.80       84.05     10.56 o 
   1   7   5       11.61        8.68      3.84 o 
   2   7   5       37.48       33.33      8.17 o 
   3   7   5       49.55       41.74     11.55 o 
   4   7   5      106.57      115.64     28.38 o 
   5   7   5       10.76        7.44      3.86 o 
   6   7   5       26.58       13.98      7.42 o 
  -5   8   5        9.41       13.15      6.21 o 
  -4   8   5      313.05      269.05     39.79 o 
  -3   8   5      102.84       78.41     27.59 o 
  -2   8   5        7.09        7.61      3.97 o 
  -1   8   5       77.22       68.05     19.59 o 
   0   8   5       14.90       14.30      5.83 o 
   1   8   5      645.64      639.67     31.16 o 
   2   8   5        0.45        2.28      2.68 o 
   3   8   5      104.35       69.92     16.16 o 
   4   8   5        4.02        4.29      4.57 o 
  -5   9   5       11.48       12.35      6.70 o 
  -4   9   5       28.27       20.21     10.83 o 
  -3   9   5        4.19        2.68      3.51 o 
  -2   9   5        0.94        5.57      3.84 o 
  -1   9   5      194.34      209.76      9.12 o 
   0   9   5       32.06       22.59      9.63 o 
   1   9   5      134.36      133.12     21.69 o 
   2   9   5       72.40       73.37     28.75 o 
   3   9   5      282.66      269.78     21.14 o 
   4   9   5        5.03        6.27      4.54 o 
   5   9   5        5.79        7.46      9.99 o 
  -4  10   5      208.17      191.92     29.72 o 
  -3  10   5       98.27       82.12     13.42 o 
  -2  10   5       55.70       63.29      9.86 o 
  -1  10   5      122.17      125.58     10.80 o 
   0  10   5       39.53       28.22     12.69 o 
   1  10   5      100.18      117.44     20.12 o 
   2  10   5       96.50       88.52     49.92 o 
   3  10   5        2.96        5.89     12.15 o 
   4  10   5        5.35        6.20     12.68 o 
  -3  11   5        5.51        3.17      4.05 o 
  -2  11   5       26.68       20.32     12.81 o 
   0  11   5       66.81       61.78     54.89 o 
   1  11   5      290.90      319.89     35.49 o 
   2  11   5       55.42       42.18     40.15 o 
   3  11   5       36.91       26.89     38.87 o 
  -7   0   6       43.41       32.36     21.71 o 
  -6   0   6     1428.63     1421.10     82.45 o 
  -5   0   6     1214.32     1255.48     55.92 o 
  -4   0   6     1325.28     1323.22     48.54 o 
  -3   0   6     4682.92     4876.51     72.80 o 
  -2   0   6     4771.82     4580.69     94.38 o 
  -1   0   6     5485.48     4878.65    284.77 o 
   0   0   6     2257.41     2242.32    119.66 o 
   1   0   6     2235.13     2113.96     49.69 o 
   2   0   6     1718.96     1644.78     26.64 o 
   3   0   6      403.27      452.92     12.60 o 
   4   0   6        1.70        2.86      1.97 o 
   6   0   6      129.74      143.34     39.87 o 
   7   0   6       40.16       20.48      9.00 o 
  -7   1   6       41.11       57.03     13.44 o 
  -6   1   6      350.70      483.98     34.94 o 
  -5   1   6      129.72      139.07      9.51 o 
  -4   1   6       99.04      102.34     10.15 o 
  -3   1   6      678.74      730.82     12.39 o 
  -2   1   6      856.12      892.02     11.41 o 
  -1   1   6       62.87       60.52      3.87 o 
   0   1   6        6.42        7.58      2.80 o 
   1   1   6       11.83       11.08      3.04 o 
   2   1   6       61.83       47.93      2.84 o 
   3   1   6        0.01        2.51      1.75 o 
   4   1   6      458.40      374.88     27.85 o 
   5   1   6       60.16       56.06     11.14 o 
   6   1   6        0.26        2.60      6.01 o 
   7   1   6       49.79       21.55     12.66 o 
  -7   2   6      557.45      586.77     35.22 o 
  -6   2   6      328.38      331.59     26.23 o 
  -5   2   6      263.06      310.08     21.46 o 
  -4   2   6      224.81      244.81     14.47 o 
  -3   2   6      654.70      629.14     15.32 o 
  -2   2   6     2451.77     2514.59     59.86 o 
  -1   2   6       77.85       72.48     21.84 o 
   0   2   6     1177.39     1055.12     11.93 o 
   1   2   6     1316.42     1188.98     25.76 o 
   2   2   6      449.91      339.18     12.63 o 
   3   2   6      588.19      562.97     51.12 o 
   4   2   6      173.28      148.38      9.20 o 
   5   2   6      400.75      320.10     15.06 o 
   6   2   6      280.00      249.22     84.97 o 
   7   2   6       11.62        7.76      5.46 o 
  -7   3   6       20.19       14.21      8.46 o 
  -6   3   6        0.06        7.03      3.59 o 
  -5   3   6      959.13     1150.59     62.56 o 
  -4   3   6      539.64      596.84     19.28 o 
  -3   3   6        7.10        6.45      2.12 o 
  -2   3   6      479.71      534.88     10.82 o 
  -1   3   6     5153.99     5264.83     83.91 o 
   0   3   6       47.06       45.78      2.47 o 
   1   3   6      315.79      296.70      5.71 o 
   2   3   6      359.50      373.50     10.09 o 
   3   3   6        8.19        6.31      2.59 o 
   4   3   6        2.43        2.32      3.05 o 
   5   3   6      488.20      470.71     30.71 o 
   6   3   6      262.98      265.33     39.29 o 
   7   3   6       33.68       30.60     12.06 o 
  -7   4   6       31.13       17.09     10.78 o 
  -6   4   6      100.97       89.73     40.50 o 
  -5   4   6      526.66      575.21     23.80 o 
  -4   4   6     1058.10     1073.27     42.12 o 
  -3   4   6      158.12      158.01      6.77 o 
  -2   4   6        4.22       14.44      3.14 o 
  -1   4   6      677.41      680.79     14.48 o 
   0   4   6     1802.93     1786.80     45.61 o 
   1   4   6       29.87       22.19      3.72 o 
   2   4   6       82.01       79.35      7.35 o 
   3   4   6      362.96      382.59     18.95 o 
   4   4   6      252.79      266.56     19.03 o 
   5   4   6       36.26       27.94     11.12 o 
   6   4   6       91.25       99.95     23.58 o 
   7   4   6      521.82      529.22     45.73 o 
  -6   5   6       44.19       25.56      9.88 o 
  -5   5   6        0.06        3.06      5.03 o 
  -4   5   6      218.60      239.87     23.60 o 
  -3   5   6      368.16      392.99     15.29 o 
  -2   5   6      321.99      318.02      6.94 o 
  -1   5   6        0.09        1.02      1.48 o 
   0   5   6        3.00        2.69      1.42 o 
   1   5   6       64.18       65.02      5.73 o 
   2   5   6       80.85       91.08      6.38 o 
   3   5   6       60.50       77.80     11.56 o 
   4   5   6       68.29       52.67     17.21 o 
   5   5   6      106.04      180.77     52.19 o 
   6   5   6      263.08      180.99     36.07 o 
  -6   6   6      144.17      143.51     22.62 o 
  -5   6   6       52.93       60.15     37.74 o 
  -4   6   6        0.12        4.24      3.78 o 
  -3   6   6      649.89      726.53     30.80 o 
  -2   6   6     1605.24     1699.07     56.85 o 
  -1   6   6      455.42      428.37     15.67 o 
   0   6   6        3.89        2.05      1.14 o 
   1   6   6     1537.73     1631.40     46.85 o 
   2   6   6     1197.21     1243.25     33.02 o 
   3   6   6      768.38      799.78     37.71 o 
   4   6   6      416.56      419.57     25.86 o 
   5   6   6      625.66      644.34     40.22 o 
   6   6   6      213.67      194.97     41.38 o 
  -6   7   6       41.89       50.93     53.20 o 
  -5   7   6       62.26       37.41     20.19 o 
  -4   7   6       22.45       20.73      8.75 o 
  -3   7   6      132.65      158.45     21.33 o 
  -2   7   6        0.15        3.45      2.28 o 
  -1   7   6      121.75      114.18     10.24 o 
   0   7   6      317.57      322.47     16.74 o 
   1   7   6       22.36       27.40      7.91 o 
   2   7   6      635.75      658.91     14.65 o 
   3   7   6      467.33      432.21     22.02 o 
   4   7   6      166.92      143.40     12.98 o 
   5   7   6        8.29        6.63      3.55 o 
   6   7   6       32.00       22.88     15.70 o 
  -5   8   6      471.18      542.93     48.61 o 
  -4   8   6     1569.20     1669.69     51.39 o 
  -3   8   6      252.19      249.90     21.71 o 
  -2   8   6        6.93        3.01      3.26 o 
  -1   8   6     2125.80     2199.43     81.30 o 
   0   8   6     2189.72     2438.36     48.49 o 
   1   8   6        0.27        1.39      4.21 o 
   2   8   6      159.49      180.19     11.40 o 
   3   8   6      542.85      586.35     34.07 o 
   4   8   6      569.08      601.07     30.28 o 
   5   8   6      167.09      144.49     62.87 o 
  -5   9   6        0.28        5.51      5.34 o 
  -4   9   6       88.84       78.00     29.28 o 
  -3   9   6      136.16      155.24     19.55 o 
  -2   9   6      191.73      192.65     16.37 o 
  -1   9   6      334.27      359.15     12.15 o 
   0   9   6      127.40      125.93      9.27 o 
   1   9   6       58.97       48.13     19.25 o 
   2   9   6       12.20        9.13     10.57 o 
   3   9   6       94.33       95.70     16.06 o 
   4   9   6       18.62        9.35      5.03 o 
   5   9   6       65.97       40.05     22.28 o 
  -4  10   6      356.46      408.40     51.43 o 
  -3  10   6      159.27      173.51     24.17 o 
  -2  10   6       82.86       80.28     10.04 o 
  -1  10   6       12.47        9.64     10.72 o 
   0  10   6      658.25      749.83     38.70 o 
   1  10   6      670.44      750.56     55.22 o 
   2  10   6       44.17       42.83     14.69 o 
   3  10   6       69.69       82.95     45.08 o 
   4  10   6      116.38      122.11     44.50 o 
  -3  11   6       50.37       48.45     14.89 o 
  -2  11   6       84.89       97.68     12.57 o 
  -1  11   6       30.29       20.53     26.81 o 
   0  11   6       63.39       42.59     55.50 o 
   1  11   6        1.71        1.84      9.45 o 
   2  11   6       10.43        8.86      9.27 o 
   3  11   6       19.21        8.55     12.23 o 
   1  12   6       67.82       66.49     57.47 o 
  -7   1   7       45.33       35.20     14.47 o 
  -6   1   7      228.05      342.00     28.67 o 
  -5   1   7        9.08        8.86      3.59 o 
  -4   1   7      296.82      300.00     15.14 o 
  -3   1   7       83.02       96.88      6.62 o 
  -2   1   7      362.16      401.73     10.89 o 
  -1   1   7     1194.32     1002.62    104.84 o 
   0   1   7      879.14      847.00     16.53 o 
   1   1   7      261.16      283.03      6.07 o 
   2   1   7      297.43      262.32      6.20 o 
   3   1   7      484.99      492.05      9.56 o 
   4   1   7       90.27      171.46     32.93 o 
   5   1   7      217.90      222.42     18.83 o 
   6   1   7       21.54       15.60      6.88 o 
   7   1   7       86.75       68.02     26.53 o 
  -7   2   7       52.05       43.27     64.80 o 
  -6   2   7        1.95       28.43     25.45 o 
  -5   2   7      105.62      165.25     33.10 o 
  -4   2   7      150.10      154.64     10.58 o 
  -3   2   7       98.72      102.35      6.05 o 
  -2   2   7        1.10        2.39      1.12 o 
   0   2   7      583.93      551.32      8.67 o 
   1   2   7       96.48      106.43     11.28 o 
   2   2   7      378.25      364.66     13.43 o 
   3   2   7      301.69      310.42      9.58 o 
   4   2   7        6.27        6.92      2.97 o 
   5   2   7       43.82       49.49      9.42 o 
   6   2   7       99.37       76.90     35.08 o 
   7   2   7        1.45        5.01     12.83 o 
  -7   3   7       22.26       17.37     12.07 o 
  -6   3   7       51.10       22.97      8.58 o 
  -5   3   7       66.16       60.52     21.46 o 
  -4   3   7      578.60      627.24     16.51 o 
  -3   3   7       61.87       62.57      4.77 o 
  -2   3   7       20.87       20.88      3.22 o 
  -1   3   7      454.98      491.55     24.60 o 
   0   3   7      153.27      141.73      4.38 o 
   1   3   7      108.55       96.51      4.59 o 
   2   3   7      986.32     1064.48     27.61 o 
   3   3   7      232.81      228.56      8.84 o 
   4   3   7      278.11      290.24     15.23 o 
   5   3   7       81.40      196.90     64.98 o 
   6   3   7        0.95       65.16     48.32 o 
   7   3   7      117.36       67.94     31.58 o 
  -7   4   7        0.29       13.53     18.71 o 
  -6   4   7        0.97        8.68      6.68 o 
  -5   4   7        0.07        9.74      4.74 o 
  -4   4   7      388.53      362.90     12.31 o 
  -3   4   7       98.08       91.78      6.32 o 
  -2   4   7       87.13       69.28      5.68 o 
  -1   4   7       38.63       38.14      2.29 o 
   0   4   7      569.67      598.52     16.83 o 
   1   4   7      361.56      392.03      8.31 o 
   2   4   7      307.36      336.28      8.32 o 
   3   4   7      280.64      271.42     19.59 o 
   4   4   7        2.35        1.71      4.49 o 
   5   4   7        1.50        3.94      3.88 o 
   6   4   7        5.34       15.01      7.98 o 
   7   4   7       40.51       68.37     43.35 o 
  -6   5   7       92.55       77.30     37.56 o 
  -5   5   7      138.34      131.19     42.65 o 
  -4   5   7       35.62       15.06     14.46 o 
  -3   5   7       60.29       43.52     11.89 o 
  -2   5   7      311.85      334.34     14.23 o 
  -1   5   7       77.55       80.07      6.38 o 
   0   5   7       63.85       65.49      4.14 o 
   1   5   7      642.66      715.68     11.27 o 
   2   5   7       19.86       20.39      5.99 o 
   3   5   7      445.54      477.34     15.25 o 
   4   5   7       28.32       27.63      7.39 o 
   5   5   7      327.29      213.72     47.80 o 
   6   5   7       62.41      136.60     60.86 o 
  -6   6   7       22.54       13.37     10.60 o 
  -5   6   7       51.16       28.60     14.19 o 
  -4   6   7        3.63        4.23      3.12 o 
  -3   6   7       25.62       15.84      5.72 o 
  -2   6   7      395.92      375.33     14.36 o 
  -1   6   7      426.87      420.84     15.91 o 
   0   6   7      189.01      205.11      6.21 o 
   1   6   7        0.75        1.66      1.19 o 
   2   6   7      155.04      154.67      8.95 o 
   3   6   7      159.64      125.89     21.92 o 
   4   6   7      297.20      384.67     45.76 o 
   5   6   7        9.02        5.16      4.89 o 
   6   6   7       23.47      117.19     61.99 o 
  -6   7   7        9.65        9.87      9.24 o 
  -5   7   7        0.92        1.51      5.43 o 
  -4   7   7       29.12       15.59      6.63 o 
  -3   7   7      297.84      289.75     16.51 o 
  -2   7   7      866.09      929.18     37.68 o 
  -1   7   7      179.16      178.93     15.29 o 
   0   7   7       11.34       10.84      5.09 o 
   1   7   7       36.16       39.90      6.52 o 
   2   7   7      606.14      623.44     23.82 o 
   3   7   7       55.33       49.53     11.85 o 
   4   7   7       34.63       19.31      8.24 o 
   5   7   7       15.32        9.47      7.00 o 
   6   7   7       13.44       14.85      8.31 o 
  -5   8   7      261.78      263.40     44.76 o 
  -4   8   7        4.99        7.33      4.83 o 
  -3   8   7       39.53       40.66     28.53 o 
  -2   8   7       77.19       67.69     10.69 o 
  -1   8   7       77.80       68.31      8.18 o 
   0   8   7       66.68       60.61     16.89 o 
   1   8   7       63.12       56.77     18.27 o 
   2   8   7       83.47       70.95     23.01 o 
   3   8   7       17.88       16.71      5.37 o 
   4   8   7       18.62       11.44      9.98 o 
   5   8   7       27.10       22.27     20.32 o 
  -5   9   7       10.06        5.76      4.82 o 
  -4   9   7      182.85      190.69     19.31 o 
  -3   9   7        9.04        5.31      5.26 o 
  -2   9   7       75.35       82.28      9.94 o 
  -1   9   7      110.29      106.29      9.06 o 
   0   9   7      165.70      162.81     12.37 o 
   1   9   7       29.13       23.08      8.75 o 
   2   9   7      295.84      274.37     37.05 o 
   3   9   7        1.36        1.11      4.52 o 
   4   9   7       76.98       69.91     23.37 o 
  -4  10   7        0.11        3.07      6.38 o 
  -3  10   7      106.58      127.63     16.62 o 
  -2  10   7       36.58       20.39     10.55 o 
  -1  10   7      621.47      733.53     49.33 o 
   0  10   7        0.70        0.21      6.13 o 
   1  10   7       51.35       50.19     19.03 o 
   2  10   7       21.71       20.21      9.28 o 
   3  10   7       45.14       37.13     16.53 o 
   4  10   7        4.94        4.96     11.81 o 
  -3  11   7        2.69        4.68      6.72 o 
  -2  11   7      102.61       85.22     24.15 o 
  -1  11   7        3.31        5.23      6.57 o 
   0  11   7       45.61       39.17     37.74 o 
   1  11   7       40.91       43.34     14.26 o 
   2  11   7        9.22        5.35     11.66 o 
   3  11   7       20.54       25.92     21.64 o 
  -1  12   7        8.68       -1.91     16.94 o 
   1  12   7        9.20        5.38      7.82 o 
  -7   0   8      329.09      408.93     41.18 o 
  -6   0   8      436.27      493.47     29.20 o 
  -5   0   8      129.33      153.18     16.13 o 
  -4   0   8      873.58      890.73     34.21 o 
  -3   0   8     1348.71     1314.11     43.73 o 
  -2   0   8     1499.53     1493.69     70.05 o 
  -1   0   8     7685.90     6802.83    206.62 o 
   0   0   8     1747.09     1714.09     52.62 o 
   1   0   8      678.10      600.24     12.45 o 
   2   0   8     2704.55     2831.00     85.23 o 
   3   0   8     1931.81     1864.32     43.51 o 
   4   0   8      480.26      440.62     33.31 o 
   5   0   8     2102.08     2250.10    165.86 o 
   6   0   8      324.45      340.63     42.93 o 
   7   0   8        3.18        4.85      5.91 o 
  -7   1   8      128.34      207.30     27.35 o 
  -6   1   8      342.34      392.25     32.63 o 
  -5   1   8      340.60      438.73     21.94 o 
  -4   1   8      393.79      427.98     15.17 o 
  -3   1   8      722.03      733.94     11.29 o 
  -2   1   8     1194.18     1219.78     48.16 o 
  -1   1   8      416.32      407.36     13.76 o 
   0   1   8      397.21      430.54      8.63 o 
   1   1   8       15.22        8.99      2.90 o 
   2   1   8      473.75      492.19      9.67 o 
   3   1   8       14.67       11.01      2.49 o 
   4   1   8      524.67      530.51     32.54 o 
   5   1   8        0.39        5.22      8.95 o 
   6   1   8       40.37       23.36      7.85 o 
   7   1   8        1.34        9.28     22.53 o 
  -7   2   8       64.24       42.62     20.91 o 
  -6   2   8      240.97      284.04     25.11 o 
  -5   2   8     1126.09     1175.25     50.63 o 
  -4   2   8     1180.24     1207.35     41.33 o 
  -3   2   8      783.36      792.41     14.81 o 
  -2   2   8     1944.76     2025.51     31.93 o 
  -1   2   8     2925.61     2960.05     91.38 o 
   0   2   8     2167.78     2017.67     23.29 o 
   1   2   8     2277.04     2226.86     28.19 o 
   2   2   8     1189.69     1098.02     21.80 o 
   3   2   8      503.74      444.19     10.24 o 
   4   2   8      361.93      326.58     14.22 o 
   5   2   8       34.63       28.88     11.41 o 
   6   2   8      439.58      488.07     95.98 o 
   7   2   8      291.25      293.68     20.39 o 
  -7   3   8       15.95       15.76      8.46 o 
  -6   3   8        0.02        2.53      2.56 o 
  -5   3   8       46.89       39.16     18.10 o 
  -4   3   8      130.81      130.67     26.17 o 
  -3   3   8      206.23      208.05      6.65 o 
  -2   3   8       93.92       81.04      4.51 o 
  -1   3   8        0.48        1.55      1.52 o 
   0   3   8       61.23       70.83      3.80 o 
   1   3   8      185.23      188.65      5.32 o 
   2   3   8     1876.44     1915.68     50.02 o 
   3   3   8       37.73       25.97      6.58 o 
   4   3   8      275.83      386.20     51.88 o 
   5   3   8      530.10      466.17     33.95 o 
   6   3   8      433.70      395.77     40.39 o 
   7   3   8        3.60       12.00     13.38 o 
  -7   4   8      240.02      263.18     23.42 o 
  -6   4   8      152.32      168.46     21.18 o 
  -5   4   8       87.38       91.07     26.06 o 
  -4   4   8       29.99       11.81      8.84 o 
  -3   4   8     1479.66     1585.30     50.32 o 
  -2   4   8      232.58      211.55     10.84 o 
  -1   4   8      922.56     1066.41     22.99 o 
   0   4   8      786.93      679.72     14.53 o 
   1   4   8     1191.95     1125.74     26.11 o 
   2   4   8      522.00      499.88     13.04 o 
   3   4   8      741.98      766.14     22.97 o 
   4   4   8     1373.80     1439.32     55.02 o 
   5   4   8      400.75      415.65     26.60 o 
   6   4   8       69.29       45.84     15.51 o 
  -6   5   8       21.95       17.30      5.86 o 
  -5   5   8       30.89       26.53     22.95 o 
  -4   5   8       79.94       75.32     14.57 o 
  -3   5   8      473.63      465.66     14.20 o 
  -2   5   8      183.06      232.28     11.19 o 
  -1   5   8       65.12       72.55      6.14 o 
   0   5   8      234.31      226.61      8.36 o 
   1   5   8      342.71      337.48     10.47 o 
   2   5   8       77.29       65.76      6.99 o 
   3   5   8      322.16      330.96     11.99 o 
   4   5   8      293.90      303.72     12.62 o 
   5   5   8       36.20       59.46     21.38 o 
   6   5   8      115.79       95.69     40.27 o 
  -6   6   8      365.37      425.85     29.10 o 
  -5   6   8       97.46      171.04     24.68 o 
  -4   6   8      118.11      117.17     34.98 o 
  -3   6   8        4.32        2.96      2.79 o 
  -2   6   8      833.22      855.76     27.27 o 
  -1   6   8     1816.24     1813.04     56.10 o 
   0   6   8       72.38       83.43     10.43 o 
   1   6   8       11.75        6.27      2.82 o 
   2   6   8      406.58      418.79     13.39 o 
   3   6   8      611.74      660.97     26.22 o 
   4   6   8       24.31       16.45      7.93 o 
   5   6   8      153.47      182.01     14.41 o 
   6   6   8      300.36      299.47     39.17 o 
  -6   7   8       69.62       30.78     20.60 o 
  -5   7   8       46.19       33.63     15.96 o 
  -4   7   8      209.81      220.15     17.42 o 
  -3   7   8       84.16       86.12     18.31 o 
  -2   7   8       33.76       43.76     13.14 o 
  -1   7   8       91.23       75.45     12.94 o 
   0   7   8        7.63        3.47      3.64 o 
   1   7   8       15.79       12.64      5.62 o 
   2   7   8        1.80        1.81      2.41 o 
   3   7   8      220.41      197.67     12.28 o 
   4   7   8      572.42      620.28     25.04 o 
   5   7   8       30.55       22.95     11.09 o 
  -5   8   8      117.74       82.70     39.29 o 
  -4   8   8      276.77      306.33     38.58 o 
  -3   8   8      136.74      173.34     22.25 o 
  -2   8   8       56.01       41.84     20.37 o 
  -1   8   8       88.71       78.12     15.48 o 
   0   8   8     1038.00     1066.26     47.02 o 
   1   8   8      181.93      164.10     23.74 o 
   2   8   8       88.40       67.23     19.20 o 
   3   8   8       29.99       26.82      9.08 o 
   4   8   8      525.13      572.66     41.29 o 
   5   8   8      461.86      493.00     68.95 o 
  -5   9   8        8.02        6.28      4.12 o 
  -4   9   8        5.98        5.79      4.88 o 
  -3   9   8      402.62      398.79     30.64 o 
  -2   9   8        6.15        8.58      4.51 o 
  -1   9   8        9.78        5.86      2.78 o 
   0   9   8        3.18        4.27      3.15 o 
   1   9   8        2.76        4.23      4.23 o 
   2   9   8      253.34      271.74     19.84 o 
   3   9   8      144.88      146.43     22.94 o 
   4   9   8        0.52        5.84      4.43 o 
  -4  10   8      122.24      123.78     20.10 o 
  -3  10   8      195.33      211.05     20.30 o 
  -2  10   8      281.47      293.24     32.58 o 
  -1  10   8       42.44       39.00     15.17 o 
   0  10   8      122.51      106.86     14.60 o 
   1  10   8      375.51      414.47     31.67 o 
   2  10   8       90.86       86.22     24.11 o 
   3  10   8      123.54       98.35     40.75 o 
   4  10   8      156.21      204.84     53.36 o 
  -3  11   8        2.37        3.91      6.42 o 
  -2  11   8       12.16        8.82      9.40 o 
  -1  11   8        0.00        4.93      5.25 o 
   0  11   8       96.93       85.73     28.37 o 
   1  11   8      154.19      130.66     16.41 o 
   2  11   8       42.59       30.39     32.11 o 
   3  11   8       22.46       18.74     21.19 o 
  -1  12   8      132.51      131.76     29.13 o 
  -7   1   9      228.73      217.57     31.56 o 
  -6   1   9       49.96       19.89     11.27 o 
  -5   1   9      218.05      272.48     24.73 o 
  -4   1   9        8.65        7.21      2.65 o 
  -3   1   9      449.58      463.37      8.73 o 
  -2   1   9        2.82        1.53      1.03 o 
  -1   1   9      128.41      136.39      4.98 o 
   0   1   9      845.89      888.59     12.60 o 
   1   1   9     3377.88     3558.49     40.28 o 
   2   1   9      595.50      600.59     12.97 o 
   3   1   9     1481.58     1565.72     27.61 o 
   4   1   9      456.26      379.08     22.31 o 
   5   1   9      580.58      486.04     91.55 o 
   6   1   9       37.17       17.04      5.97 o 
   7   1   9      126.12       87.98     74.39 o 
  -7   2   9        5.49        6.55      5.34 o 
  -6   2   9       22.64       28.06     14.02 o 
  -5   2   9       86.07       81.07     12.81 o 
  -4   2   9       17.85       14.89      6.36 o 
  -3   2   9        4.07        4.07      1.47 o 
  -2   2   9     3185.15     3263.25    116.92 o 
  -1   2   9       21.74       11.06      2.80 o 
   0   2   9      138.15      140.28     14.10 o 
   1   2   9        3.87        2.23      2.22 o 
   2   2   9       53.27       58.62      5.09 o 
   3   2   9       46.93       45.31      7.57 o 
   4   2   9      413.55      303.57     44.63 o 
   5   2   9        3.22        5.54      3.17 o 
   6   2   9      145.46      137.67     64.05 o 
   7   2   9        9.37       20.59     16.56 o 
  -7   3   9       23.90       17.05     10.09 o 
  -6   3   9        1.29        6.85      8.56 o 
  -5   3   9      367.96      406.33     36.39 o 
  -4   3   9      987.87      964.12     77.81 o 
  -3   3   9      240.85      216.68      7.99 o 
  -2   3   9       27.88       26.51      5.34 o 
  -1   3   9      104.96      109.71      5.83 o 
   0   3   9     1979.66     2133.98     32.06 o 
   1   3   9       15.97       23.46      3.10 o 
   2   3   9        1.48        6.43      2.79 o 
   3   3   9      141.39      120.26      8.27 o 
   4   3   9       65.75       35.63     11.84 o 
   5   3   9       92.55       97.46     25.26 o 
   6   3   9       12.09        8.20      9.63 o 
   7   3   9       68.04       51.89     23.52 o 
  -7   4   9       27.00       17.81     16.47 o 
  -6   4   9        3.24       24.29     19.07 o 
  -5   4   9      211.67      215.71     19.87 o 
  -4   4   9      473.71      485.12     26.42 o 
  -3   4   9       78.38       77.33     11.68 o 
  -2   4   9     1568.76     1739.10     64.00 o 
  -1   4   9     1607.18     1742.88     26.26 o 
   0   4   9      419.08      429.58      9.53 o 
   1   4   9      418.47      471.11      8.93 o 
   2   4   9      235.44      245.87     13.21 o 
   3   4   9       26.78       17.47      4.84 o 
   4   4   9      158.40      148.55     17.73 o 
   5   4   9      102.11      106.44     35.51 o 
   6   4   9       31.44       19.57     14.18 o 
  -6   5   9        2.63        8.11      5.94 o 
  -5   5   9       86.99      186.74     58.53 o 
  -4   5   9       58.97       56.41     32.81 o 
  -3   5   9      149.93      159.55     14.86 o 
  -2   5   9      135.39      129.81     10.50 o 
  -1   5   9       46.36       45.07     10.90 o 
   0   5   9       62.08       58.71      3.66 o 
   1   5   9      474.72      503.64     13.75 o 
   2   5   9        6.95        8.07      3.49 o 
   3   5   9      210.61      220.00     13.98 o 
   4   5   9       63.99       66.30     18.50 o 
   5   5   9       11.86        4.70      5.79 o 
   6   5   9       32.33       26.59     14.08 o 
  -6   6   9       46.40       13.68     16.03 o 
  -5   6   9      104.03       53.03     13.75 o 
  -4   6   9       11.07       10.56      6.46 o 
  -3   6   9       46.01       33.51     10.07 o 
  -2   6   9      375.23      398.38     12.18 o 
  -1   6   9      563.95      578.32     21.48 o 
   0   6   9        5.84        7.09      4.43 o 
   1   6   9       40.56       32.16      7.42 o 
   2   6   9       30.74       27.46      6.82 o 
   3   6   9        0.33        0.83      3.64 o 
   4   6   9        1.74        2.79      2.84 o 
   5   6   9        2.02        3.06      3.86 o 
   6   6   9        8.58       14.76      8.78 o 
  -6   7   9        0.44        7.64      7.33 o 
  -5   7   9       24.52       15.90      8.11 o 
  -4   7   9      146.71      142.76     12.54 o 
  -3   7   9       91.79       81.37     11.28 o 
  -2   7   9      175.51      166.35      9.49 o 
  -1   7   9        0.89        1.10      2.76 o 
   0   7   9       26.08       23.53      8.70 o 
   1   7   9       14.46        9.33      5.25 o 
   2   7   9       22.76       15.70      5.98 o 
   3   7   9        4.17        2.91      2.63 o 
   4   7   9       51.25       36.86     11.86 o 
   5   7   9       39.67       23.19     13.36 o 
  -5   8   9        6.39        7.07      7.36 o 
  -4   8   9      151.87      137.08     23.34 o 
  -3   8   9        3.72        4.42      3.74 o 
  -2   8   9      369.27      397.72     15.72 o 
  -1   8   9       66.59       55.03      9.18 o 
   0   8   9      152.79      139.08     22.63 o 
   1   8   9       55.93       34.94     12.32 o 
   2   8   9       26.12       13.56      8.12 o 
   3   8   9      151.97      166.41     19.12 o 
   4   8   9        3.35        2.28      4.45 o 
   5   8   9       27.09       19.59      9.09 o 
  -4   9   9       22.71       12.04      6.28 o 
  -3   9   9        3.29        5.12      4.55 o 
  -2   9   9        0.01        1.93      3.79 o 
  -1   9   9      119.29      118.62     16.06 o 
   0   9   9        7.92        9.08      5.98 o 
   1   9   9      130.73      121.63     28.44 o 
   2   9   9       27.81       23.40     12.02 o 
   3   9   9       71.07       58.95     25.68 o 
   4   9   9        1.67        5.32      8.16 o 
  -4  10   9        2.23        0.90      4.11 o 
  -3  10   9        7.21        3.54      3.96 o 
  -2  10   9       28.88       21.73     11.03 o 
  -1  10   9       20.98       10.26      8.75 o 
   0  10   9        7.22        4.22      6.52 o 
   1  10   9        8.03        2.44      6.79 o 
   2  10   9       21.47       24.04     10.09 o 
   3  10   9       63.17       48.03     24.78 o 
  -3  11   9       42.12       32.34     21.18 o 
  -2  11   9       16.70       14.50     12.74 o 
  -1  11   9       35.94       26.20     13.88 o 
   0  11   9        2.83        6.10      9.62 o 
   1  11   9       89.74       89.68     17.36 o 
   2  11   9        8.73        4.64      5.22 o 
  -7   0  10        2.44       18.51      8.17 o 
  -6   0  10      155.04      164.52     41.74 o 
  -5   0  10      312.13      324.17     19.99 o 
  -4   0  10      184.75      201.35     11.92 o 
  -3   0  10       82.98       94.15      5.95 o 
  -2   0  10     1921.91     1851.31     48.38 o 
  -1   0  10     1250.19     1184.69     34.75 o 
   0   0  10     4926.86     4881.15    134.59 o 
   1   0  10    11293.95    11593.10    685.91 o 
   2   0  10     1300.36     1407.84     25.59 o 
   3   0  10        6.39        2.24      1.82 o 
   4   0  10      164.10      151.73     16.31 o 
   5   0  10     1847.08     1980.85     54.39 o 
   6   0  10      197.58      206.84     47.98 o 
   7   0  10       25.81       16.76      8.56 o 
  -7   1  10       20.17       44.57     24.20 o 
  -6   1  10       92.72      100.35     18.16 o 
  -5   1  10        2.33        3.95      2.66 o 
  -4   1  10        0.20        0.90      1.87 o 
  -3   1  10       57.84       76.45      5.28 o 
  -2   1  10       10.69        7.58      2.15 o 
  -1   1  10     1148.59     1243.88     40.85 o 
   0   1  10     1502.75     1673.44     23.50 o 
   1   1  10     1099.18     1205.49     24.52 o 
   2   1  10      139.71      141.57     14.59 o 
   3   1  10      310.72      248.44     12.27 o 
   4   1  10     1520.81     1668.37     35.81 o 
   5   1  10      214.84      175.84     32.75 o 
   6   1  10       15.27        8.92      5.74 o 
   7   1  10        8.75        5.87      5.99 o 
  -7   2  10      230.31      271.31     25.43 o 
  -6   2  10       14.71        8.87      6.85 o 
  -5   2  10        3.72        8.76      3.68 o 
  -4   2  10      949.10      988.97     19.09 o 
  -3   2  10     2050.32     2216.87     27.14 o 
  -2   2  10       81.75      103.94      8.42 o 
  -1   2  10      531.58      456.43     17.20 o 
   0   2  10     3232.38     3237.65     59.02 o 
   1   2  10     1393.87     1373.78     22.19 o 
   2   2  10     1349.23     1375.69     22.53 o 
   3   2  10     1692.21     1749.79     55.19 o 
   4   2  10     2962.08     2603.36    231.77 o 
   5   2  10      638.36      685.84     19.88 o 
   6   2  10      154.93      123.24     86.53 o 
   7   2  10      174.90      128.84     33.86 o 
  -7   3  10       82.71       75.62     32.49 o 
  -6   3  10       66.59       74.10     26.95 o 
  -5   3  10        2.30        6.07      4.21 o 
  -4   3  10       38.45       44.95     22.85 o 
  -3   3  10        0.93        3.23      1.93 o 
  -2   3  10       49.12       42.13      9.51 o 
  -1   3  10       15.24       12.70      3.73 o 
   0   3  10      511.97      549.17     10.34 o 
   1   3  10      347.68      382.62      7.62 o 
   2   3  10     1649.55     1816.62     46.69 o 
   3   3  10      613.29      644.52     24.30 o 
   4   3  10      148.57      137.99     11.62 o 
   5   3  10      111.28       88.57     17.89 o 
   6   3  10      162.23      180.18     16.78 o 
  -6   4  10      247.79      269.58     38.61 o 
  -5   4  10      216.25      252.15     29.98 o 
  -4   4  10       37.51       21.01      7.59 o 
  -3   4  10     1815.30     1873.35     54.64 o 
  -2   4  10     3528.60     3882.67     84.89 o 
  -1   4  10      313.84      243.38      8.02 o 
   0   4  10      749.84      691.13     12.01 o 
   1   4  10     1789.26     1804.45     27.95 o 
   2   4  10     1678.66     1723.76     26.41 o 
   3   4  10     1455.46     1554.15     41.52 o 
   4   4  10      195.16      218.79     22.59 o 
   5   4  10      272.76      246.88     33.97 o 
   6   4  10      671.73      689.78     62.75 o 
  -6   5  10       43.30       29.17     17.56 o 
  -5   5  10      469.49      502.35     72.59 o 
  -4   5  10      191.54      240.88     18.07 o 
  -3   5  10       80.37       91.93     13.29 o 
  -2   5  10        4.83        5.58      3.93 o 
  -1   5  10        4.41        7.80      3.80 o 
   0   5  10        6.88        4.75      2.11 o 
   1   5  10      536.49      579.11     10.39 o 
   2   5  10       35.53       35.34      6.40 o 
   3   5  10       53.06       63.23      9.52 o 
   4   5  10        3.04        3.95      3.15 o 
   5   5  10      262.61      274.24     24.61 o 
   6   5  10        5.16        7.83      4.18 o 
  -6   6  10      295.28      337.65     54.65 o 
  -5   6  10      493.14      580.87     72.42 o 
  -4   6  10      187.48      193.25     15.36 o 
  -3   6  10      253.57      261.48     20.69 o 
  -2   6  10      147.13      125.34     12.58 o 
  -1   6  10     1465.19     1508.12     44.31 o 
   0   6  10       85.01       76.79     10.68 o 
   1   6  10        1.28        0.32      2.92 o 
   2   6  10      490.78      476.61     14.69 o 
   3   6  10      666.11      691.15     25.90 o 
   4   6  10      344.40      309.33     24.47 o 
   5   6  10      163.24      169.74     28.40 o 
   6   6  10       74.36       57.23     13.81 o 
  -5   7  10        0.99        4.29      4.06 o 
  -4   7  10      155.99      163.50     31.54 o 
  -3   7  10      101.72      151.50     13.05 o 
  -2   7  10      122.65      103.22     15.34 o 
  -1   7  10        2.15        1.64      3.95 o 
   0   7  10      146.32      147.09     18.87 o 
   1   7  10      139.45      118.33     17.44 o 
   2   7  10       15.10       11.97      7.70 o 
   3   7  10        4.30        6.24      2.51 o 
   4   7  10       12.48        9.99      4.47 o 
   5   7  10       32.44       37.55     13.24 o 
  -5   8  10       63.15       45.69     30.56 o 
  -4   8  10       88.56      102.01     17.25 o 
  -3   8  10       41.90       30.43     12.82 o 
  -2   8  10       44.04       32.86     10.66 o 
  -1   8  10      262.87      276.71     16.64 o 
   0   8  10      170.60      159.96     16.48 o 
   1   8  10      130.58      125.87     37.03 o 
   2   8  10      214.21      208.41     34.64 o 
   3   8  10      105.19       86.91     29.64 o 
   4   8  10       28.00       20.76      7.89 o 
   5   8  10       27.53       19.60      7.41 o 
  -4   9  10      230.13      255.02     19.77 o 
  -3   9  10       69.27       51.83     15.22 o 
  -2   9  10        0.34        1.44      4.60 o 
  -1   9  10        2.96        6.41      4.30 o 
   0   9  10       15.12       13.18      7.15 o 
   1   9  10        8.08        5.29      6.12 o 
   2   9  10      137.81      126.87     19.23 o 
   3   9  10      174.41      182.60     30.80 o 
   4   9  10       60.93       59.51     58.25 o 
  -4  10  10       32.85       25.35     16.67 o 
  -3  10  10       96.39       94.59     15.35 o 
  -2  10  10       40.88       32.75     16.67 o 
  -1  10  10      157.01      148.67     28.51 o 
   0  10  10      163.77      155.79     22.51 o 
   1  10  10      111.54       94.52     34.57 o 
   2  10  10      167.06      168.07     28.27 o 
   3  10  10      205.92      199.03     24.45 o 
  -2  11  10       39.01       27.89     24.47 o 
  -1  11  10        4.45        4.48      8.69 o 
   0  11  10       10.79        7.00      6.39 o 
   1  11  10       15.22       14.61     12.46 o 
   2  11  10       49.04       41.39     26.63 o 
  -7   1  11       54.95       36.73     15.47 o 
  -6   1  11       70.62       63.97     13.41 o 
  -5   1  11      490.93      545.15     23.88 o 
  -4   1  11        7.10        4.87      2.59 o 
  -3   1  11        0.36        1.94      1.19 o 
  -2   1  11       77.48       80.58      4.97 o 
  -1   1  11      564.49      598.99     11.92 o 
   0   1  11     2313.01     2593.84     63.05 o 
   1   1  11      293.80      363.09     16.42 o 
   2   1  11     2359.14     2562.13     59.19 o 
   3   1  11     1403.57     1459.76     41.34 o 
   4   1  11      837.38      884.61     32.53 o 
   5   1  11       76.48       84.38     13.98 o 
   6   1  11      157.74      161.55     18.38 o 
   7   1  11        8.83        8.68      7.78 o 
  -7   2  11        0.00       10.76      6.12 o 
  -6   2  11        0.77        6.48      5.13 o 
  -5   2  11      110.43      112.77     18.38 o 
  -4   2  11      244.31      246.38     15.64 o 
  -3   2  11      477.77      524.15     16.98 o 
  -2   2  11      442.65      459.96     25.65 o 
  -1   2  11      661.87      540.70     24.13 o 
   0   2  11      144.18       84.83      9.51 o 
   1   2  11       98.87       69.51      7.60 o 
   2   2  11      106.29       96.51      9.02 o 
   3   2  11      122.38      136.31     10.82 o 
   4   2  11       63.82       57.32     15.23 o 
   5   2  11        8.59        8.57      4.78 o 
   6   2  11        5.80        2.57      7.38 o 
  -7   3  11       29.13        9.84      7.15 o 
  -6   3  11       71.16       36.41     24.64 o 
  -5   3  11       11.27       11.73      6.15 o 
  -4   3  11      144.28      162.93     17.62 o 
  -3   3  11        4.52        8.99      4.68 o 
  -2   3  11        0.24        0.55      2.04 o 
  -1   3  11       75.57       60.10      5.98 o 
   0   3  11      469.94      524.54      9.06 o 
   1   3  11     1085.01     1087.98     17.98 o 
   2   3  11      269.09      247.94     35.52 o 
   3   3  11       64.43       49.96      9.48 o 
   4   3  11      365.55      385.68     22.30 o 
   5   3  11      250.43      223.54     29.48 o 
   6   3  11       16.62       13.04      8.22 o 
  -6   4  11       13.65        9.71      6.05 o 
  -5   4  11        0.03        4.28      3.58 o 
  -4   4  11      373.64      375.89     21.45 o 
  -3   4  11      112.59      107.17     12.84 o 
  -2   4  11       85.82       80.55     12.79 o 
  -1   4  11       30.74       37.49      8.17 o 
   0   4  11      315.86      296.94      7.25 o 
   1   4  11       49.16       38.37      3.57 o 
   2   4  11       27.12       29.55      4.97 o 
   3   4  11      446.55      429.32     20.21 o 
   4   4  11      178.50      183.07     18.18 o 
   5   4  11        4.78        5.66      3.99 o 
   6   4  11       48.74       22.62     11.05 o 
  -6   5  11       36.73       26.17     15.89 o 
  -5   5  11       70.06       36.28     15.48 o 
  -4   5  11        0.27        2.81      2.34 o 
  -3   5  11      352.55      355.85     12.30 o 
  -2   5  11        2.55        2.30      3.13 o 
  -1   5  11       56.58       57.05     16.50 o 
   0   5  11      160.25      171.09     11.06 o 
   1   5  11      315.05      324.23     12.04 o 
   2   5  11       46.55       56.50      7.38 o 
   3   5  11      115.38      114.90      9.61 o 
   4   5  11        0.75        3.73      3.31 o 
   5   5  11       14.82       14.06      4.99 o 
   6   5  11        0.06        3.73      4.28 o 
  -6   6  11       10.50       14.75     14.29 o 
  -5   6  11       14.65       12.48      8.98 o 
  -4   6  11       35.01       21.50     10.56 o 
  -3   6  11      227.65      225.43     17.50 o 
  -2   6  11        1.61        3.10      2.87 o 
  -1   6  11        2.26        2.78      2.91 o 
   0   6  11      149.79      127.85      9.57 o 
   1   6  11      312.34      314.84     15.82 o 
   2   6  11      184.74      208.86     14.95 o 
   3   6  11        2.77        2.20      3.29 o 
   4   6  11        6.55        1.63      4.12 o 
   5   6  11      202.28      181.33     67.17 o 
   6   6  11       36.58       21.78     10.05 o 
  -5   7  11        0.92        0.68      5.93 o 
  -4   7  11       78.09       88.55     16.75 o 
  -3   7  11       30.16       20.35      8.23 o 
  -2   7  11       15.92       10.36      4.41 o 
  -1   7  11        7.96        5.27      3.54 o 
   0   7  11       59.43       58.52     15.65 o 
   1   7  11      175.94      171.13     13.85 o 
   2   7  11      111.06      103.86     31.51 o 
   3   7  11       17.15       11.95      4.07 o 
   4   7  11        2.77        2.34      3.41 o 
   5   7  11        0.05        3.63      3.78 o 
  -5   8  11       14.19       13.04      7.91 o 
  -4   8  11       37.89       22.20     10.44 o 
  -3   8  11      114.73       85.28     27.54 o 
  -2   8  11        1.67        3.90      3.55 o 
  -1   8  11        2.37        2.96      3.02 o 
   0   8  11      133.60      111.88     28.76 o 
   1   8  11      227.04      188.26     30.94 o 
   2   8  11       29.30       18.35      8.04 o 
   3   8  11       36.97       27.51     11.28 o 
   4   8  11        1.81        4.49      6.35 o 
   5   8  11        0.12       -0.65      5.50 o 
  -4   9  11        6.81        5.76      4.37 o 
  -3   9  11        0.01        5.83      5.47 o 
  -2   9  11        2.37        3.81      3.13 o 
  -1   9  11       58.56       47.98     17.76 o 
   0   9  11        0.43        5.00      6.09 o 
   1   9  11        2.98        2.76      6.42 o 
   2   9  11       26.03       20.50     11.02 o 
   3   9  11       31.56       19.83     11.34 o 
   4   9  11        8.02        5.44      6.54 o 
  -3  10  11      128.04      102.30     13.23 o 
  -2  10  11       15.58        9.31      6.70 o 
  -1  10  11       32.18       20.27     10.24 o 
   0  10  11       45.72       18.49     10.55 o 
   1  10  11        3.28        4.27      6.86 o 
   2  10  11      128.41      104.77     33.36 o 
   3  10  11       34.82       19.05     11.23 o 
  -2  11  11        6.83        7.00      7.83 o 
  -1  11  11        0.00        0.80      7.07 o 
   0  11  11      111.13       89.46     33.50 o 
   1  11  11        9.22        9.65      9.88 o 
   2  11  11      133.24      113.63     38.42 o 
  -6   0  12       78.17       68.71     16.27 o 
  -5   0  12      937.97     1031.30     54.15 o 
  -4   0  12     2558.03     2881.60    120.29 o 
  -3   0  12      729.84      845.19     31.83 o 
  -2   0  12        6.04        3.45      2.62 o 
  -1   0  12     3385.37     3350.95    261.63 o 
   0   0  12      385.16      383.86     17.14 o 
   1   0  12      664.17      732.18     19.22 o 
   2   0  12     3923.19     4164.76    170.95 o 
   3   0  12     2574.47     2568.33     90.41 o 
   4   0  12      974.75     1038.79     58.80 o 
   5   0  12      355.77      287.92     32.62 o 
   6   0  12      432.95      419.23     39.22 o 
   7   0  12      391.78      547.16     66.99 o 
  -7   1  12       33.65       16.60      9.88 o 
  -6   1  12       74.83       42.90     33.71 o 
  -5   1  12       36.38       34.87      8.40 o 
  -4   1  12       15.36       11.67      3.53 o 
  -3   1  12       12.26        6.27      2.43 o 
  -2   1  12      858.75      898.52     26.19 o 
  -1   1  12      257.00      236.07     15.44 o 
   0   1  12      932.79     1029.20     18.82 o 
   1   1  12     1929.13     2094.45     33.69 o 
   2   1  12       93.67       42.66     10.39 o 
   3   1  12      205.12      159.03     12.72 o 
   4   1  12      249.65      218.98     12.16 o 
   5   1  12      224.43      231.36     14.63 o 
   6   1  12      129.41      116.82     58.55 o 
  -7   2  12       22.00       12.70      7.52 o 
  -6   2  12       88.16       85.06     18.52 o 
  -5   2  12        1.52        4.14      3.39 o 
  -4   2  12        1.81        5.72      4.71 o 
  -3   2  12     1317.41     1262.11     42.77 o 
  -2   2  12      294.82      258.08      8.75 o 
  -1   2  12      577.35      500.80     19.16 o 
   0   2  12     4008.48     4244.02     62.35 o 
   1   2  12     3403.61     3772.46     50.71 o 
   2   2  12      697.29      667.64     17.40 o 
   3   2  12      351.58      350.62     14.94 o 
   4   2  12      952.98     1032.20     36.61 o 
   5   2  12      894.99      955.72     41.48 o 
   6   2  12       79.27       57.36     16.44 o 
  -7   3  12       50.14       29.75     28.83 o 
  -6   3  12      420.90      518.71     53.65 o 
  -5   3  12       23.76       22.09      8.66 o 
  -4   3  12        5.19        3.56      3.16 o 
  -3   3  12       28.22       25.11      9.09 o 
  -2   3  12       42.01       39.36     11.27 o 
  -1   3  12     1107.79     1247.09     17.50 o 
   0   3  12        3.06        2.88      1.87 o 
   1   3  12      685.73      760.98     11.85 o 
   2   3  12      591.93      568.25     14.95 o 
   3   3  12      536.76      570.69     21.72 o 
   4   3  12       90.18       61.28      7.53 o 
   5   3  12       12.67        8.05      5.43 o 
   6   3  12        2.35        4.30      6.11 o 
  -6   4  12      310.50      374.91     35.50 o 
  -5   4  12       73.98       74.88     36.09 o 
  -4   4  12        0.59        3.65      3.03 o 
  -3   4  12      449.16      429.73     16.54 o 
  -2   4  12     1640.44     1816.31     56.93 o 
  -1   4  12      537.21      547.06     12.42 o 
   0   4  12        4.54        1.55      2.13 o 
   1   4  12      204.31      162.44      6.53 o 
   2   4  12      520.46      468.07     16.33 o 
   3   4  12     1693.47     1719.40     30.37 o 
   4   4  12      342.08      352.87     22.39 o 
   5   4  12        7.49        3.81      3.66 o 
   6   4  12      329.17      373.75     21.09 o 
  -6   5  12       36.15       17.28     10.24 o 
  -5   5  12      233.09      289.46     27.78 o 
  -4   5  12        8.83        7.86      3.44 o 
  -3   5  12       40.18       24.42      7.77 o 
  -2   5  12        8.50        7.08      2.92 o 
  -1   5  12      310.66      338.81     14.75 o 
   0   5  12        0.26        0.03      3.09 o 
   1   5  12      445.36      479.19     19.82 o 
   2   5  12       88.76      101.60     12.82 o 
   3   5  12      155.67      161.96     10.73 o 
   4   5  12      267.46      269.71     14.83 o 
   5   5  12       12.58       13.19      5.95 o 
   6   5  12       31.98       24.40      7.35 o 
  -6   6  12        4.95        5.89      6.36 o 
  -5   6  12      137.05      146.16     17.42 o 
  -4   6  12      612.12      660.70     42.41 o 
  -3   6  12      417.31      457.19     24.21 o 
  -2   6  12      402.60      400.61     17.92 o 
  -1   6  12      676.75      632.68     15.99 o 
   0   6  12     1863.04     1735.50     37.89 o 
   1   6  12      732.30      720.97     23.36 o 
   2   6  12     1303.67     1389.43     54.05 o 
   3   6  12      246.68      232.80     14.88 o 
   4   6  12      115.12       89.61     22.40 o 
   5   6  12      299.62      290.15     30.75 o 
  -5   7  12      108.50      134.81     17.66 o 
  -4   7  12       35.16       26.72     15.55 o 
  -3   7  12       15.15        9.53      4.83 o 
  -2   7  12       13.08       14.69      4.90 o 
  -1   7  12        1.68        3.26      3.59 o 
   0   7  12      180.89      184.24     37.31 o 
   1   7  12       86.50       84.19     25.72 o 
   2   7  12      177.66      191.72     18.98 o 
   3   7  12        8.00        7.00      4.55 o 
   4   7  12      159.31      204.09     18.35 o 
   5   7  12        1.04        5.44      3.54 o 
  -5   8  12      129.87      115.63     32.08 o 
  -4   8  12      285.46      315.99     21.45 o 
  -3   8  12      245.08      260.79     20.89 o 
  -2   8  12      373.78      372.45     20.34 o 
  -1   8  12      432.99      448.72     14.60 o 
   0   8  12      279.63      268.10     23.78 o 
   1   8  12     1365.47     1446.93     47.79 o 
   2   8  12      357.32      338.04     25.35 o 
   3   8  12      244.41      213.27     23.23 o 
   4   8  12      588.86      658.81     54.39 o 
   5   8  12      182.16      202.36     31.44 o 
  -4   9  12        0.34        2.84      4.03 o 
  -3   9  12       10.58       10.45      5.87 o 
  -2   9  12        0.34        1.93      3.95 o 
  -1   9  12       17.80       19.79      7.91 o 
   0   9  12        4.40        4.67      5.18 o 
   1   9  12       56.05       49.10     16.49 o 
   2   9  12        9.09        7.70      5.38 o 
   3   9  12        0.12        6.50      5.38 o 
   4   9  12        0.91        3.28      5.16 o 
  -3  10  12      394.28      418.96     34.35 o 
  -2  10  12      273.47      313.09     34.82 o 
  -1  10  12      162.21      156.09     21.75 o 
   0  10  12      395.57      400.25     28.96 o 
   1  10  12      315.94      320.87     25.47 o 
   2  10  12      344.66      359.21     30.45 o 
   3  10  12      240.79      277.16     56.19 o 
  -2  11  12        6.22        4.74      6.36 o 
  -1  11  12        4.92       11.99     11.19 o 
   0  11  12        9.84        7.88      8.31 o 
   1  11  12        0.93        0.49      7.35 o 
   2  11  12        2.97        5.76      6.05 o 
  -7   1  13       91.14       94.67     32.77 o 
  -6   1  13      135.41      147.34     17.53 o 
  -5   1  13       20.24       11.35      4.01 o 
  -4   1  13        2.98        2.64      1.92 o 
  -3   1  13      561.84      605.15     17.06 o 
  -2   1  13      404.80      450.73     16.28 o 
  -1   1  13      155.40      188.46      7.32 o 
   0   1  13      582.23      707.72     15.18 o 
   1   1  13     1711.67     2007.05     28.84 o 
   2   1  13       20.83       14.99      4.61 o 
   3   1  13      689.43      655.93     18.31 o 
   4   1  13       16.81       16.63      4.05 o 
   5   1  13      234.99      261.15     21.01 o 
   6   1  13       37.71       36.35     13.83 o 
  -7   2  13      164.80      198.54     28.20 o 
  -6   2  13       34.90       25.87      7.76 o 
  -5   2  13      436.94      527.84     17.80 o 
  -4   2  13      445.62      504.13     23.02 o 
  -3   2  13      419.08      460.61     17.38 o 
  -2   2  13      110.41       98.85      8.27 o 
  -1   2  13      244.14      270.08      8.77 o 
   0   2  13       59.73       35.94      5.06 o 
   1   2  13      100.16       66.93     10.91 o 
   2   2  13       54.11       36.37      8.80 o 
   3   2  13      216.63      216.00     13.05 o 
   4   2  13      155.44      120.00     22.23 o 
   5   2  13       94.38       64.13     16.81 o 
   6   2  13       34.64       27.32      9.86 o 
  -6   3  13       90.27       54.85     45.00 o 
  -5   3  13        0.37        1.45      2.44 o 
  -4   3  13      161.56      156.42     15.40 o 
  -3   3  13      110.30      111.22     11.85 o 
  -2   3  13      353.42      402.65     15.85 o 
  -1   3  13      154.96      146.12     12.84 o 
   0   3  13      153.34      137.01      8.51 o 
   1   3  13        5.21       10.74      3.95 o 
   2   3  13      570.36      608.21     20.53 o 
   3   3  13     1248.97     1319.92     33.06 o 
   4   3  13      127.85      132.99     15.71 o 
   5   3  13       96.64      104.03     19.53 o 
   6   3  13       42.58       23.84      9.74 o 
  -6   4  13       24.71       12.12      8.92 o 
  -5   4  13       97.77       87.05     21.72 o 
  -4   4  13        4.41        3.97      4.15 o 
  -3   4  13      102.60      109.80     17.41 o 
  -2   4  13        9.09       12.60      5.55 o 
  -1   4  13      291.49      288.92     18.78 o 
   0   4  13       86.58       96.11     11.92 o 
   1   4  13       22.27       17.66      5.46 o 
   2   4  13       66.36       56.96      9.87 o 
   3   4  13      362.56      339.07     32.99 o 
   4   4  13       15.43       11.37      5.19 o 
   5   4  13       86.63       64.87     14.95 o 
   6   4  13       13.77        8.68      3.91 o 
  -6   5  13       25.76       10.22      7.35 o 
  -5   5  13        0.03        5.96      3.86 o 
  -4   5  13       48.96       29.84      8.71 o 
  -3   5  13       55.69       69.06     16.28 o 
  -2   5  13      191.72      218.81     16.83 o 
  -1   5  13        1.78        2.32      2.64 o 
   0   5  13      780.69      749.09     47.79 o 
   1   5  13      624.43      680.55     23.70 o 
   2   5  13      373.46      375.80     12.90 o 
   3   5  13      105.12      102.68     12.07 o 
   4   5  13      194.14      190.54     18.61 o 
   5   5  13        5.76        5.02      5.03 o 
   6   5  13       52.84       38.61     12.03 o 
  -6   6  13        1.08        3.26      4.99 o 
  -5   6  13       24.45       15.72      7.36 o 
  -4   6  13        4.20        2.42      3.68 o 
  -3   6  13        4.88        3.77      4.00 o 
  -2   6  13        0.50        2.19      3.13 o 
  -1   6  13       14.30        7.76      3.47 o 
   0   6  13      705.42      690.07     40.50 o 
   1   6  13       37.61       28.43     17.57 o 
   2   6  13      520.45      440.22     30.25 o 
   3   6  13       19.30       16.45      6.21 o 
   4   6  13       58.24       50.21      9.99 o 
   5   6  13       29.41       21.09      7.70 o 
  -5   7  13        4.12        2.44      4.07 o 
  -4   7  13        0.34        3.22      5.25 o 
  -3   7  13       26.73       17.30      7.12 o 
  -2   7  13       30.50       24.27      7.89 o 
  -1   7  13       38.56       37.59     10.58 o 
   0   7  13      355.19      366.52     22.39 o 
   1   7  13        0.25        0.01      5.63 o 
   2   7  13       63.72       52.34     19.54 o 
   3   7  13       77.00       78.52     18.28 o 
   4   7  13       35.78       28.39     11.10 o 
   5   7  13       30.34       26.04     11.07 o 
  -5   8  13        2.60        7.42      5.45 o 
  -4   8  13      120.58       93.02     31.87 o 
  -3   8  13       27.38       19.31      9.39 o 
  -2   8  13       75.96       44.70     14.32 o 
  -1   8  13       64.08       57.18     15.65 o 
   0   8  13      103.21       84.99     29.13 o 
   1   8  13       46.23       27.47     12.01 o 
   2   8  13      159.24      143.38     35.02 o 
   3   8  13       29.11       31.71     14.31 o 
   4   8  13      109.27       93.14     35.57 o 
  -4   9  13        0.07        3.11      3.40 o 
  -3   9  13        7.35        3.42      4.03 o 
  -2   9  13        0.90        2.13      3.76 o 
  -1   9  13       68.81       71.55     21.80 o 
   0   9  13       14.02        8.07      6.02 o 
   1   9  13       13.39       12.80      7.95 o 
   2   9  13       30.33       18.78      9.18 o 
   3   9  13        8.23       11.54      8.32 o 
   4   9  13        2.14        0.33      5.80 o 
  -3  10  13       14.88       11.98      6.71 o 
  -2  10  13       65.47       50.73     30.53 o 
  -1  10  13       91.08      104.17     24.10 o 
   0  10  13        5.75        1.39      6.13 o 
   1  10  13        5.35        8.45      8.01 o 
   2  10  13       15.57       12.41      8.91 o 
   3  10  13       22.75        9.76     11.45 o 
  -2  11  13       64.29       35.33     48.14 o 
  -1  11  13        1.18       -0.20      5.48 o 
   0  11  13        0.09        2.72      7.07 o 
   1  11  13       33.62       25.30     10.84 o 
  -7   0  14       17.73       11.98     17.32 o 
  -6   0  14       58.20       62.91     20.93 o 
  -5   0  14      194.77      204.04     11.91 o 
  -4   0  14     1293.96     1417.45     61.90 o 
  -3   0  14      206.37      184.36     10.17 o 
  -2   0  14       21.28       42.11      8.78 o 
  -1   0  14      947.23     1048.08     39.60 o 
   0   0  14     4640.49     5352.06    119.62 o 
   1   0  14     1018.44     1081.26     22.70 o 
   2   0  14       20.04       10.05      6.58 o 
   3   0  14      156.01      164.35     11.24 o 
   4   0  14     3439.83     3943.54     77.31 o 
   5   0  14      124.80      112.54     38.48 o 
   6   0  14       78.87       71.24     34.71 o 
  -7   1  14      179.54       90.84     37.32 o 
  -6   1  14        0.47        4.06      3.22 o 
  -5   1  14       27.52       13.44      7.23 o 
  -4   1  14      208.86      223.54     11.66 o 
  -3   1  14      291.95      308.41      9.83 o 
  -2   1  14      150.63      162.41      9.28 o 
  -1   1  14       37.23       21.17      5.34 o 
   0   1  14      484.82      497.48     12.30 o 
   1   1  14      158.31      108.52     21.93 o 
   2   1  14        4.73        4.77      3.02 o 
   3   1  14        4.12        1.47      2.49 o 
   4   1  14       63.52       51.42      8.08 o 
   5   1  14       22.04       22.17      8.07 o 
   6   1  14       12.98       12.89      5.22 o 
  -6   2  14      169.33      190.62     30.47 o 
  -5   2  14      309.65      303.05     39.69 o 
  -4   2  14      234.27      233.72     25.71 o 
  -3   2  14      478.55      474.66     19.01 o 
  -2   2  14      957.97      904.56     30.16 o 
  -1   2  14      254.08      210.54      8.50 o 
   0   2  14      233.39      246.11      7.13 o 
   1   2  14      759.40      745.71     11.87 o 
   2   2  14      571.84      533.16     16.54 o 
   3   2  14      614.37      572.49     20.43 o 
   4   2  14        8.80        4.52      2.92 o 
   5   2  14      208.03      210.38     17.99 o 
   6   2  14      264.99      316.04     28.17 o 
  -6   3  14       84.31       63.06     25.81 o 
  -5   3  14      105.73      115.14     16.76 o 
  -4   3  14       89.06       84.81     18.45 o 
  -3   3  14      127.37      133.54     12.67 o 
  -2   3  14      497.95      502.99     18.65 o 
  -1   3  14      616.55      697.67     18.90 o 
   0   3  14      665.58      702.67     10.82 o 
   1   3  14       64.75       64.23      5.57 o 
   2   3  14       18.66       13.70      4.15 o 
   3   3  14      106.22       60.12     22.66 o 
   4   3  14      214.01      215.35     13.12 o 
   5   3  14        6.26        4.76      3.57 o 
   6   3  14       43.63       33.25     13.39 o 
  -6   4  14      165.48      186.35     34.82 o 
  -5   4  14       13.57        8.14      5.03 o 
  -4   4  14       86.11       80.71     15.37 o 
  -3   4  14      262.99      284.91     12.58 o 
  -2   4  14      517.61      490.68     20.49 o 
  -1   4  14     3890.92     4069.18    153.60 o 
   0   4  14     2274.66     2356.59     73.71 o 
   1   4  14      426.88      407.10     13.37 o 
   2   4  14      715.09      710.65     17.56 o 
   3   4  14      920.74      960.86     35.10 o 
   4   4  14      260.61      273.18     13.42 o 
   5   4  14       84.43       79.78     14.67 o 
   6   4  14       29.40       25.79     10.68 o 
  -6   5  14       20.04        5.13      5.19 o 
  -5   5  14       45.82       22.26      9.10 o 
  -4   5  14        4.42        1.78      3.09 o 
  -3   5  14        3.03        3.27      3.29 o 
  -2   5  14      351.72      408.28     13.12 o 
  -1   5  14        7.37        4.33      3.01 o 
   0   5  14       84.41       65.42     14.57 o 
   1   5  14      217.87      222.27     20.42 o 
   2   5  14      725.74      799.57     33.85 o 
   3   5  14       70.27       62.56      8.20 o 
   4   5  14        9.32       10.00      4.46 o 
   5   5  14      180.67      231.30     17.21 o 
   6   5  14       33.32       16.10      7.80 o 
  -5   6  14      341.52      387.12     31.94 o 
  -4   6  14      216.84      229.53     18.46 o 
  -3   6  14      975.33     1032.04     31.02 o 
  -2   6  14     2109.35     2371.14     41.74 o 
  -1   6  14      211.81      213.28     15.08 o 
   0   6  14      501.90      459.77     24.14 o 
   1   6  14     1208.62     1294.15     59.71 o 
   2   6  14     1715.90     1754.76     77.50 o 
   3   6  14      494.48      525.03     17.80 o 
   4   6  14      162.68      167.23     20.17 o 
   5   6  14      118.17      111.01     14.65 o 
  -5   7  14        6.29        2.19      3.55 o 
  -4   7  14        3.75        5.84      5.53 o 
  -3   7  14       22.00       13.01      5.35 o 
  -2   7  14        3.42        3.04      2.74 o 
  -1   7  14      225.08      206.33     14.42 o 
   0   7  14       70.28       61.10     25.07 o 
   1   7  14      545.43      547.41     33.22 o 
   2   7  14       16.99        7.49      6.86 o 
   3   7  14      244.79      257.25     18.95 o 
   4   7  14        3.34        1.96      4.75 o 
   5   7  14       40.57       27.32     12.08 o 
  -4   8  14      378.74      374.51     36.05 o 
  -3   8  14      434.67      478.65     38.86 o 
  -2   8  14      460.43      470.68     19.09 o 
  -1   8  14      772.08      774.54     44.08 o 
   0   8  14      500.41      470.80     30.81 o 
   1   8  14     1673.90     1862.08    115.10 o 
   2   8  14      738.99      799.53     36.76 o 
   3   8  14      183.52      161.86     19.42 o 
   4   8  14      397.11      438.35     28.90 o 
  -4   9  14        4.35        5.59      7.16 o 
  -3   9  14        6.24        2.72      5.34 o 
  -2   9  14       40.88       30.45     10.68 o 
  -1   9  14       60.65       51.88     18.72 o 
   0   9  14       24.00       12.87      7.00 o 
   1   9  14      194.25      202.41     30.80 o 
   2   9  14      186.58      193.37     24.03 o 
   3   9  14       70.13       64.93     25.96 o 
  -3  10  14       53.74       49.00     19.73 o 
  -2  10  14      253.92      305.76     26.40 o 
  -1  10  14      343.48      370.01     30.35 o 
   0  10  14      295.66      287.00     25.46 o 
   1  10  14      103.60       90.15     23.46 o 
   2  10  14      178.43      170.81     24.22 o 
   3  10  14      229.40      198.27     24.35 o 
  -1  11  14       17.30       15.49     21.48 o 
   0  11  14        0.00        3.50      6.11 o 
   1  11  14        2.82        6.35      6.25 o 
  -6   1  15      104.56      105.96     16.88 o 
  -5   1  15      101.66      100.63     16.11 o 
  -4   1  15      188.04      188.31     18.31 o 
  -3   1  15      272.42      247.76      8.60 o 
  -2   1  15       96.45       80.98      6.81 o 
  -1   1  15      187.55      200.82      9.35 o 
   0   1  15      154.31      213.07      9.39 o 
   1   1  15      398.41      491.08     10.17 o 
   2   1  15      412.13      420.95     13.86 o 
   3   1  15        3.50        3.43      2.92 o 
   4   1  15        9.33        6.97      4.73 o 
   5   1  15        0.29        0.83      5.12 o 
   6   1  15       59.42       41.32     13.22 o 
  -6   2  15        9.21        7.20      4.55 o 
  -5   2  15       56.83       23.34     13.84 o 
  -4   2  15       34.81       24.10      8.40 o 
  -3   2  15      113.88      109.32     14.51 o 
  -2   2  15      210.48      192.07      8.99 o 
  -1   2  15       18.58        7.71      3.01 o 
   0   2  15       32.22       26.08      6.91 o 
   1   2  15        0.90       -0.44      3.84 o 
   2   2  15        4.96        2.09      2.58 o 
   3   2  15      374.19      361.95     17.84 o 
   4   2  15      144.93      176.87     14.17 o 
   5   2  15        0.23        3.39      4.07 o 
   6   2  15       12.46       11.01      6.23 o 
  -6   3  15        0.11        3.71      4.11 o 
  -5   3  15        0.22        2.30      3.32 o 
  -4   3  15       48.46       57.21     11.54 o 
  -3   3  15       13.34       13.06      5.49 o 
  -2   3  15        4.61        3.01      2.21 o 
  -1   3  15        0.00        2.62      2.69 o 
   0   3  15      230.98      219.51     10.23 o 
   1   3  15       30.51       18.64      4.74 o 
   2   3  15      150.48      143.25      9.75 o 
   3   3  15       19.45       11.90      4.97 o 
   4   3  15       27.38       19.11      6.99 o 
   5   3  15        0.71        2.87      3.70 o 
   6   3  15       15.68       15.44      6.47 o 
  -6   4  15        0.06        3.07      4.12 o 
  -5   4  15      174.64      166.82     14.58 o 
  -4   4  15      124.07       92.78     17.02 o 
  -3   4  15       31.80       24.10      9.34 o 
  -2   4  15        8.44        4.71      2.78 o 
  -1   4  15      702.66      624.50     45.35 o 
   0   4  15       46.93       28.37     10.45 o 
   1   4  15        9.23        5.19      3.40 o 
   2   4  15        2.31        2.43      2.32 o 
   3   4  15       15.89        9.10      5.26 o 
   4   4  15        4.70        4.06      2.86 o 
   5   4  15       11.31       13.52      5.63 o 
   6   4  15        2.93        7.44      5.63 o 
  -6   5  15        9.33        6.22      4.29 o 
  -5   5  15       25.32       17.37      7.83 o 
  -4   5  15        0.62        0.99      2.96 o 
  -3   5  15       95.19       95.90     13.53 o 
  -2   5  15      132.18      123.45     11.35 o 
  -1   5  15      298.33      306.97     15.58 o 
   0   5  15      325.19      351.43     14.37 o 
   1   5  15       13.80       11.41      7.07 o 
   2   5  15      296.15      264.65     17.22 o 
   3   5  15      319.58      315.30     15.85 o 
   4   5  15       81.04       78.92     11.25 o 
   5   5  15        2.80        3.03      4.68 o 
  -5   6  15      185.08      190.55     21.33 o 
  -4   6  15      153.25      126.10     27.89 o 
  -3   6  15      114.23       71.07     14.93 o 
  -2   6  15       28.79       15.40      6.65 o 
  -1   6  15       37.01       26.02      7.43 o 
   0   6  15      161.94      162.15     14.34 o 
   1   6  15      162.62      115.66     29.02 o 
   2   6  15        3.20        1.37      9.82 o 
   3   6  15       13.93        7.86      5.42 o 
   4   6  15       11.47        8.96      6.61 o 
   5   6  15        7.12        5.59      4.69 o 
  -5   7  15       19.16       17.57     13.58 o 
  -4   7  15       13.45        6.00      5.95 o 
  -3   7  15      152.88      172.47     13.99 o 
  -2   7  15        0.19        2.58      3.27 o 
  -1   7  15       65.12       45.29     13.07 o 
   0   7  15      531.08      581.24     42.55 o 
   1   7  15      640.20      706.49     26.29 o 
   2   7  15        6.98        8.08      6.35 o 
   3   7  15      126.67       96.23     38.67 o 
   4   7  15       28.51       21.76     11.40 o 
   5   7  15       30.47       25.61     10.44 o 
  -4   8  15       29.82       20.16      8.58 o 
  -3   8  15        4.48        2.85      5.39 o 
  -2   8  15       36.05       22.65      7.79 o 
  -1   8  15       65.21       55.75     14.69 o 
   0   8  15       33.16       13.40      8.88 o 
   1   8  15      105.59       69.19     22.00 o 
   2   8  15       44.20       26.29     11.82 o 
   3   8  15        2.45       -2.16      7.11 o 
   4   8  15       39.71       17.97      9.36 o 
  -4   9  15       37.09       14.86     11.25 o 
  -3   9  15       21.10       14.36      8.42 o 
  -2   9  15       40.31       27.96     12.87 o 
  -1   9  15       32.26       21.04      9.26 o 
   0   9  15       10.78        5.85      6.12 o 
   1   9  15       29.87       20.68      9.19 o 
   2   9  15       19.12        8.21      8.54 o 
   3   9  15        8.12        4.30      6.21 o 
  -3  10  15        4.82        5.60      6.34 o 
  -2  10  15        8.72        8.11      8.21 o 
  -1  10  15        8.19        4.96      5.95 o 
   0  10  15      225.29      214.67     29.79 o 
   1  10  15        2.98        4.58      7.70 o 
   2  10  15        2.81        7.19      5.04 o 
   0  11  15      119.36      110.64     32.34 o 
  -6   0  16       34.36       21.23     21.83 o 
  -5   0  16      788.02      854.19     70.25 o 
  -4   0  16      727.44      732.57     33.34 o 
  -3   0  16     1837.78     2016.99     49.46 o 
  -2   0  16     1002.20      873.42     72.55 o 
  -1   0  16      332.25      280.75     14.14 o 
   0   0  16       73.35       23.73     18.38 o 
   1   0  16      664.96      660.70     19.15 o 
   2   0  16      421.77      413.25     19.63 o 
   3   0  16      295.60      386.40     14.49 o 
   4   0  16        9.05       10.77      7.82 o 
   5   0  16      129.92      112.64     17.52 o 
   6   0  16      131.75       48.71     54.88 o 
  -6   1  16        0.09        3.30      4.00 o 
  -5   1  16       12.99        6.22      3.72 o 
  -4   1  16      155.62      172.78     16.25 o 
  -3   1  16       14.63        6.84      2.70 o 
  -2   1  16        6.37        3.36      1.41 o 
  -1   1  16      187.29      182.14      8.21 o 
   0   1  16      121.90      119.29      8.42 o 
   1   1  16      220.79      232.74      8.18 o 
   2   1  16       11.40        4.61      2.91 o 
   3   1  16        8.21        5.71      3.11 o 
   4   1  16       90.23       98.20     12.07 o 
   5   1  16       11.73       10.88      5.21 o 
   6   1  16       14.44        5.70      4.37 o 
  -6   2  16      302.60      343.81     25.26 o 
  -5   2  16      386.44      437.78     22.52 o 
  -4   2  16      286.66      276.73     16.08 o 
  -3   2  16       61.62       52.13     17.18 o 
  -2   2  16     2272.07     2410.26     68.36 o 
  -1   2  16     2615.90     2663.27     81.50 o 
   0   2  16      837.59      854.78     13.99 o 
   1   2  16      581.12      544.07     17.39 o 
   2   2  16      522.16      474.32     14.30 o 
   3   2  16     1315.88     1413.09     48.64 o 
   4   2  16      291.69      289.42     12.20 o 
   5   2  16        6.04        5.62      4.55 o 
   6   2  16       21.16       13.35      6.26 o 
  -6   3  16       11.32       11.07      5.93 o 
  -5   3  16       91.49       76.25     10.75 o 
  -4   3  16        2.48        3.35      3.62 o 
  -3   3  16        1.72        4.78      3.47 o 
  -2   3  16      113.96      121.08     14.19 o 
  -1   3  16      110.23      123.98     11.21 o 
   0   3  16      156.30      123.04     16.52 o 
   1   3  16      134.36      164.93      8.75 o 
   2   3  16       95.54       93.97     12.28 o 
   3   3  16      208.99      223.78     19.20 o 
   4   3  16       69.96       68.16     15.27 o 
   5   3  16      193.33      212.64     19.65 o 
   6   3  16        0.96        8.43      5.47 o 
  -6   4  16      450.64      522.29     29.60 o 
  -5   4  16      209.39      242.20     19.98 o 
  -4   4  16      590.61      630.56     32.30 o 
  -3   4  16     1781.57     1935.15     71.26 o 
  -2   4  16      457.25      468.95     15.20 o 
  -1   4  16      753.38      788.98     26.14 o 
   0   4  16     2360.85     2589.80     65.33 o 
   1   4  16     1139.21     1154.27     22.11 o 
   2   4  16     1352.35     1524.63     51.98 o 
   3   4  16      558.31      601.31     26.35 o 
   4   4  16       68.59       64.37     16.11 o 
   5   4  16      230.94      274.74     17.79 o 
   6   4  16      102.39       80.98     27.99 o 
  -6   5  16        3.96        2.54      4.05 o 
  -5   5  16        2.04        5.64      8.65 o 
  -4   5  16       14.59       10.33      5.06 o 
  -3   5  16       57.88       68.96     18.34 o 
  -2   5  16       16.68       12.04      5.88 o 
  -1   5  16       12.11        7.06      3.22 o 
   0   5  16        3.69        3.55      5.91 o 
   1   5  16       42.73       32.35     12.45 o 
   2   5  16       31.16       14.82      7.71 o 
   3   5  16        8.21        5.89      4.02 o 
   4   5  16        1.82       -1.36      4.86 o 
   5   5  16       42.84       34.82     12.07 o 
  -5   6  16       43.04       34.28     17.58 o 
  -4   6  16      255.47      321.62     35.42 o 
  -3   6  16      221.98      228.26     16.08 o 
  -2   6  16      547.74      569.39     28.56 o 
  -1   6  16     1237.76     1306.93     56.40 o 
   0   6  16      641.83      649.97     35.34 o 
   1   6  16      678.85      669.17     33.69 o 
   2   6  16      528.13      526.99     23.63 o 
   3   6  16      661.96      720.19     32.51 o 
   4   6  16      678.71      848.14     41.17 o 
   5   6  16       60.28       63.03     22.37 o 
  -5   7  16       30.44       14.38     11.22 o 
  -4   7  16        3.05        6.54      3.94 o 
  -3   7  16        2.78        2.38      3.04 o 
  -2   7  16        1.81        3.83      3.02 o 
  -1   7  16        8.26        5.92      4.39 o 
   0   7  16        4.73       -4.39      7.08 o 
   1   7  16       88.56       49.75     16.01 o 
   2   7  16       74.29       64.96     24.13 o 
   3   7  16      489.78      565.44     48.60 o 
   4   7  16       26.35       24.16     10.18 o 
  -4   8  16      148.91      144.15     20.50 o 
  -3   8  16      475.60      543.79     34.97 o 
  -2   8  16      255.52      268.01     17.02 o 
  -1   8  16        3.67        1.14      2.61 o 
   0   8  16      362.83      378.00     21.91 o 
   1   8  16      604.51      588.47     36.41 o 
   2   8  16       15.65       11.38      7.34 o 
   3   8  16        8.95        2.34      5.09 o 
   4   8  16      157.81      166.11     26.97 o 
  -3   9  16       11.59       12.72      7.23 o 
  -2   9  16       13.82        3.99      4.84 o 
  -1   9  16      258.42      334.85     22.77 o 
   0   9  16      371.88      403.64     38.08 o 
   1   9  16       73.90       72.00     16.94 o 
   2   9  16      224.60      222.27     24.05 o 
   3   9  16        4.66        5.08      7.77 o 
  -2  10  16        7.50        2.46      5.66 o 
  -1  10  16      215.46      218.86     25.32 o 
   0  10  16      460.55      501.51     34.72 o 
   1  10  16      199.76      213.92     20.95 o 
   2  10  16       50.64       24.62     20.53 o 
  -6   1  17        7.78        6.27      8.55 o 
  -5   1  17       12.57        4.14      3.19 o 
  -4   1  17      179.74      184.45     14.44 o 
  -3   1  17       44.27       52.18     13.27 o 
  -2   1  17        6.67        4.33      2.05 o 
  -1   1  17        6.43        4.14      3.36 o 
   0   1  17       10.92        5.14      3.89 o 
   1   1  17        9.46       12.50      4.75 o 
   2   1  17        0.60        0.81      3.20 o 
   3   1  17      319.41      349.33     15.60 o 
   4   1  17      140.80      137.63     15.70 o 
   5   1  17        0.04        0.02      5.38 o 
   6   1  17       75.56       55.60     17.88 o 
  -6   2  17       20.81       11.49      5.27 o 
  -5   2  17       15.11       12.46      4.77 o 
  -4   2  17       62.78       63.92     14.97 o 
  -3   2  17       17.01       13.61      5.91 o 
  -2   2  17      136.97      120.05     13.90 o 
  -1   2  17     1011.71     1079.81     34.18 o 
   0   2  17      203.84      168.67     20.17 o 
   1   2  17      103.33       85.64     11.04 o 
   2   2  17      630.46      668.73     14.84 o 
   3   2  17       25.75       13.13      4.76 o 
   4   2  17       53.76       38.83      5.95 o 
   5   2  17       12.05        5.20      4.79 o 
   6   2  17        0.41        2.72      3.86 o 
  -6   3  17        3.18        4.70      4.82 o 
  -5   3  17      148.18      158.63     21.83 o 
  -4   3  17        0.89        3.11      3.75 o 
  -3   3  17       54.95       50.50     15.09 o 
  -2   3  17        9.93       13.82      5.66 o 
  -1   3  17      584.89      608.91     42.15 o 
   0   3  17      724.29      789.21     24.90 o 
   1   3  17        5.01        4.68      3.35 o 
   2   3  17        4.22        7.92      3.59 o 
   3   3  17      201.25      217.26     14.52 o 
   4   3  17       61.64       47.89      6.48 o 
   5   3  17       15.65       15.28      6.83 o 
   6   3  17        9.39       10.66      6.18 o 
  -6   4  17        0.14        3.64      4.07 o 
  -5   4  17       20.40       14.88      6.65 o 
  -4   4  17      191.69      212.35     17.94 o 
  -3   4  17      134.02      100.73     22.14 o 
  -2   4  17       21.66       19.23      6.73 o 
  -1   4  17        3.68        1.61      3.68 o 
   0   4  17      369.71      356.47     18.68 o 
   1   4  17      162.69      112.80     35.44 o 
   2   4  17       50.25       37.55     13.02 o 
   3   4  17      110.69       73.14     12.51 o 
   4   4  17       35.53       29.53      9.13 o 
   5   4  17        7.38        7.26      5.09 o 
  -5   5  17        5.74        5.90      4.62 o 
  -4   5  17       62.51       36.16     13.59 o 
  -3   5  17       20.23       11.01      4.29 o 
  -2   5  17       92.12       96.19     12.86 o 
  -1   5  17       23.41       12.28      5.16 o 
   0   5  17     1035.57     1052.70     42.94 o 
   1   5  17       74.01       57.26     11.98 o 
   2   5  17      809.30      916.80     51.54 o 
   3   5  17        1.85        2.33      4.06 o 
   4   5  17      102.63       84.94     24.28 o 
   5   5  17        0.14       -0.19      3.63 o 
  -5   6  17        0.00        3.43      3.16 o 
  -4   6  17        9.09        9.06      7.00 o 
  -3   6  17        0.04        1.52      3.37 o 
  -2   6  17        4.95        3.85      2.88 o 
  -1   6  17        0.00       -1.48      6.20 o 
   0   6  17        3.00       -0.84      8.75 o 
   1   6  17      275.24      274.64     21.73 o 
   2   6  17      160.96      159.40     14.96 o 
   3   6  17       93.12       58.04     18.30 o 
   4   6  17       77.99       52.29     19.49 o 
   5   6  17       15.61       10.72      6.47 o 
  -5   7  17        0.01        6.71      4.72 o 
  -4   7  17       32.23       30.05     14.34 o 
  -3   7  17        1.28        4.48      2.92 o 
  -2   7  17        0.01        3.68      4.27 o 
  -1   7  17      158.83      154.34     16.29 o 
   0   7  17      330.19      336.96     29.07 o 
   1   7  17      363.88      369.35     26.05 o 
   2   7  17      102.77       84.41     29.71 o 
   3   7  17      129.14       71.24     18.90 o 
   4   7  17        5.17        8.77      6.70 o 
  -4   8  17        8.43        6.43      6.22 o 
  -3   8  17       57.25       55.76     25.07 o 
  -2   8  17        6.30        4.12      4.11 o 
  -1   8  17        2.52        0.91      4.71 o 
   0   8  17       23.69       19.50     14.13 o 
   1   8  17       30.81       17.93     11.02 o 
   2   8  17        9.03        6.15      6.24 o 
   3   8  17      275.61      312.23     27.86 o 
   4   8  17       75.02       38.00     17.63 o 
  -3   9  17        0.94        3.68      4.64 o 
  -2   9  17       22.50       16.02      5.76 o 
  -1   9  17       12.07        5.83      6.49 o 
   0   9  17       29.73       12.95     11.71 o 
   1   9  17      101.24       90.35     18.83 o 
   2   9  17       18.65        6.55      5.22 o 
   3   9  17       71.24       63.91     27.38 o 
  -2  10  17       32.52       25.73     30.51 o 
  -1  10  17        2.00        1.59      8.54 o 
   0  10  17      155.50      136.00     24.40 o 
   1  10  17        0.53       -1.38      8.36 o 
  -6   0  18      299.01      365.07     45.75 o 
  -5   0  18      436.34      444.82     51.34 o 
  -4   0  18       48.40       31.26     18.54 o 
  -3   0  18     1764.05     1807.08     77.43 o 
  -2   0  18     3601.73     3655.81    245.80 o 
  -1   0  18     1942.95     2235.67     74.74 o 
   0   0  18     1777.29     1946.94     70.88 o 
   1   0  18     1467.79     1452.78     50.36 o 
   2   0  18      674.17      669.31     22.72 o 
   3   0  18     1579.74     1759.10     74.51 o 
   4   0  18      504.36      574.69     49.95 o 
   5   0  18       29.25       11.03      8.63 o 
   6   0  18      244.04      214.70     30.54 o 
  -6   1  18        3.31        3.15      8.15 o 
  -5   1  18        5.43        4.74      5.04 o 
  -4   1  18       71.42       66.96     18.81 o 
  -3   1  18       15.12        4.54      2.39 o 
  -2   1  18        5.47        2.94      1.58 o 
  -1   1  18       17.57       11.22      4.50 o 
   0   1  18        0.02        0.26      3.68 o 
   1   1  18       36.50       25.14      6.04 o 
   2   1  18       93.94      103.86      9.95 o 
   3   1  18      260.30      293.99     12.84 o 
   4   1  18      112.90      123.77     12.89 o 
   5   1  18       38.14       41.69     13.69 o 
   6   1  18       86.09       58.41     21.16 o 
  -6   2  18      179.60      172.60     25.47 o 
  -5   2  18      570.14      664.27     42.58 o 
  -4   2  18     1892.93     2163.27     31.55 o 
  -3   2  18      876.54      907.63     37.50 o 
  -2   2  18      611.63      662.79     19.79 o 
  -1   2  18     1739.62     1768.72     62.56 o 
   0   2  18     1805.39     1911.83     50.14 o 
   1   2  18     1126.81     1217.51     30.59 o 
   2   2  18      452.60      466.15     18.01 o 
   3   2  18       28.86       21.60      9.69 o 
   4   2  18      167.49      168.33     13.82 o 
   5   2  18      161.96      181.35     20.72 o 
   6   2  18       41.79       30.64     11.99 o 
  -6   3  18        0.44        1.55      2.93 o 
  -5   3  18      155.34      151.35     17.79 o 
  -4   3  18        5.00        4.19      3.15 o 
  -3   3  18       23.41       12.64      5.37 o 
  -2   3  18      224.46      209.73     12.86 o 
  -1   3  18      252.42      226.63     23.86 o 
   0   3  18       49.47       28.12     10.20 o 
   1   3  18      127.72      151.48     14.31 o 
   2   3  18       81.26       68.75      8.69 o 
   3   3  18      188.86      201.06     14.12 o 
   4   3  18       11.60        7.81      3.03 o 
   5   3  18      103.41       91.95     20.77 o 
  -6   4  18      109.87      129.35     22.93 o 
  -5   4  18      138.20      136.35     15.17 o 
  -4   4  18      102.50      107.55     20.63 o 
  -3   4  18      209.51      212.43     13.22 o 
  -2   4  18      691.33      701.81     28.53 o 
  -1   4  18      400.28      364.40     17.92 o 
   0   4  18       58.17       27.63     11.26 o 
   1   4  18       14.74        4.23      5.23 o 
   2   4  18     1238.12     1340.91     51.35 o 
   3   4  18      939.42     1022.42     27.21 o 
   4   4  18       42.25       25.47      6.95 o 
   5   4  18      136.48      152.47     14.25 o 
  -5   5  18        0.03        1.95      3.74 o 
  -4   5  18        3.51        2.85      2.70 o 
  -3   5  18        2.20        3.08      3.13 o 
  -2   5  18       20.31       19.34      6.90 o 
  -1   5  18      241.12      257.29     24.77 o 
   0   5  18      532.22      536.92     24.52 o 
   1   5  18       99.80       86.81     16.42 o 
   2   5  18       22.43        8.43     10.35 o 
   3   5  18       28.42       18.16      6.62 o 
   4   5  18        5.28        5.22      3.60 o 
   5   5  18        0.01        4.05      4.98 o 
  -5   6  18       48.92       56.15     21.90 o 
  -4   6  18      119.91      112.93     13.39 o 
  -3   6  18      471.39      517.16     21.03 o 
  -2   6  18       99.79      114.00     15.38 o 
  -1   6  18      224.11      247.70     15.26 o 
   0   6  18      197.79      162.35     19.58 o 
   1   6  18      326.12      311.57     18.57 o 
   2   6  18       15.26       19.49      9.26 o 
   3   6  18        1.76        7.09      7.22 o 
   4   6  18      260.46      301.31     26.48 o 
  -4   7  18       59.35       59.59     26.61 o 
  -3   7  18       21.02       11.09      5.83 o 
  -2   7  18        4.48        7.74      5.13 o 
  -1   7  18       54.69       33.16     12.14 o 
   0   7  18      111.65       51.70     17.13 o 
   1   7  18      100.22       61.19     13.52 o 
   2   7  18       58.76       46.05     15.41 o 
   3   7  18      174.46      148.44     36.82 o 
   4   7  18      179.92      206.27     25.60 o 
  -4   8  18       53.44       28.27     27.34 o 
  -3   8  18       41.54       21.87      7.37 o 
  -2   8  18      444.60      527.62     27.07 o 
  -1   8  18       63.78       55.36     18.00 o 
   0   8  18      221.35      232.97     31.19 o 
   1   8  18      307.14      305.01     31.31 o 
   2   8  18      161.39      173.04     17.84 o 
   3   8  18       29.70       18.35      8.68 o 
  -3   9  18        0.06        4.66      4.19 o 
  -2   9  18       93.20       79.82     27.14 o 
  -1   9  18       45.06       31.02     15.12 o 
   0   9  18       12.68       10.58      7.84 o 
   1   9  18      106.03       87.74     21.24 o 
   2   9  18       13.21       10.50      8.85 o 
  -1  10  18      229.40      248.14     29.10 o 
   0  10  18      254.67      266.53     32.98 o 
   1  10  18       95.98       84.52     22.30 o 
  -6   1  19        0.59        3.57      8.28 o 
  -5   1  19        0.00        4.67      3.86 o 
  -4   1  19       58.72       55.14     16.83 o 
  -3   1  19       80.69       70.50     11.15 o 
  -2   1  19       23.56       21.18      5.56 o 
  -1   1  19        0.06        3.18      3.39 o 
   0   1  19      431.96      504.03     16.43 o 
   1   1  19        1.33        3.53      2.72 o 
   2   1  19      282.62      297.81      9.75 o 
   3   1  19      106.10       89.85     17.40 o 
   4   1  19      170.87      153.70     16.86 o 
   5   1  19        0.02        2.61      4.16 o 
  -6   2  19        0.31        6.13      8.70 o 
  -5   2  19        7.14        7.18      4.38 o 
  -4   2  19       30.12       29.10     11.58 o 
  -3   2  19       34.75       21.29      7.29 o 
  -2   2  19       71.07       54.94     14.48 o 
  -1   2  19       94.89       74.98     12.51 o 
   0   2  19       26.71       10.01      3.71 o 
   1   2  19      120.62      100.36     13.76 o 
   2   2  19       80.54       67.10     11.50 o 
   3   2  19       15.40        8.94      4.56 o 
   4   2  19       19.13       10.38      4.68 o 
   5   2  19       11.17       11.51      5.85 o 
  -6   3  19        0.10        3.64      3.89 o 
  -5   3  19        0.00        3.33      3.92 o 
  -4   3  19       15.83       11.54      5.18 o 
  -3   3  19       90.61      100.35     18.96 o 
  -2   3  19       19.91       20.08      6.69 o 
  -1   3  19     1141.22     1203.10     33.11 o 
   0   3  19       18.34        9.62      5.05 o 
   1   3  19      350.15      328.24     16.62 o 
   2   3  19       84.82       55.73     14.18 o 
   3   3  19      115.48      114.32      9.89 o 
   4   3  19        1.73        1.51      3.76 o 
   5   3  19      102.44       96.73     17.29 o 
  -5   4  19       65.55       64.37     16.70 o 
  -4   4  19       77.42       46.31     10.95 o 
  -3   4  19      120.21      105.66     13.03 o 
  -2   4  19       50.15       34.26      9.17 o 
  -1   4  19        6.91        3.24      3.04 o 
   0   4  19      492.53      529.39     26.19 o 
   1   4  19      119.10      117.27     32.33 o 
   2   4  19       86.58       61.50     15.17 o 
   3   4  19       93.16       65.81     18.46 o 
   4   4  19       51.79       43.14     13.77 o 
   5   4  19       25.60       19.53      7.03 o 
  -5   5  19       22.95        9.23     10.06 o 
  -4   5  19        7.91        4.26      2.45 o 
  -3   5  19       31.54       35.94      9.76 o 
  -2   5  19      116.42      121.87     20.40 o 
  -1   5  19      878.69      901.92     42.24 o 
   0   5  19       43.58       14.71      8.36 o 
   1   5  19        8.67        4.91      4.99 o 
   2   5  19      979.70     1136.18     38.61 o 
   3   5  19      291.81      339.05     26.94 o 
   4   5  19        9.91        5.45      3.76 o 
   5   5  19        6.75        6.64      6.07 o 
  -5   6  19       16.23       12.89      9.34 o 
  -4   6  19       13.66       13.13      5.29 o 
  -3   6  19        0.10        3.69      5.10 o 
  -2   6  19       23.89       15.08      5.36 o 
  -1   6  19        0.08        1.31      3.19 o 
   0   6  19       35.33       16.30      8.84 o 
   1   6  19       94.49       77.24     14.42 o 
   2   6  19      201.09      233.28     22.34 o 
   3   6  19       49.38       32.15     14.41 o 
   4   6  19       12.53        8.30      7.69 o 
  -4   7  19        4.64        2.60      3.03 o 
  -3   7  19       11.49        6.08      4.30 o 
  -2   7  19       45.39       42.16     17.32 o 
  -1   7  19       10.49       10.45      8.35 o 
   0   7  19      275.66      321.91     20.81 o 
   1   7  19      161.37      177.99     17.25 o 
   2   7  19        1.71       -2.08      5.44 o 
   3   7  19       14.77       13.15      8.48 o 
   4   7  19      120.62       81.13     40.72 o 
  -3   8  19        0.83        5.11      4.42 o 
  -2   8  19        0.92        0.88      6.90 o 
  -1   8  19        1.07        2.57      5.19 o 
   0   8  19       10.24        2.51      7.51 o 
   1   8  19        3.01        2.06      4.90 o 
   2   8  19        0.40        2.15      5.26 o 
   3   8  19        0.21       17.48     10.60 o 
  -2   9  19        0.00        4.12      4.74 o 
  -1   9  19       26.65       14.50     12.50 o 
   0   9  19        7.53        7.52      6.30 o 
   1   9  19       15.62        6.00      5.99 o 
   2   9  19        7.14        6.29      5.38 o 
   0  10  19       11.41        8.88      6.95 o 
  -6   0  20      186.36      113.77     50.21 o 
  -5   0  20      693.69      778.56     76.23 o 
  -4   0  20      460.00      451.36     49.43 o 
  -3   0  20      105.11      123.00     31.12 o 
  -2   0  20      898.60      909.62     93.55 o 
  -1   0  20     1293.88     1276.99     31.97 o 
   0   0  20     1914.47     2052.07     53.68 o 
   1   0  20     2866.83     3776.33    129.42 o 
   2   0  20      240.16      306.52     22.87 o 
   3   0  20      310.38      363.81     21.73 o 
   4   0  20      193.05      194.61     24.56 o 
   5   0  20      270.37      342.75     35.64 o 
  -6   1  20       31.27       21.08     10.92 o 
  -5   1  20       52.20       48.63     22.51 o 
  -4   1  20       19.42        8.87      5.27 o 
  -3   1  20       49.47       51.42     13.95 o 
  -2   1  20      521.22      524.31     37.34 o 
  -1   1  20       12.37        9.22      4.59 o 
   0   1  20      339.58      412.93     16.47 o 
   1   1  20       60.20       42.81     11.89 o 
   2   1  20       56.33       45.08      8.96 o 
   3   1  20      222.17      225.19     18.29 o 
   4   1  20      440.08      473.46     35.32 o 
   5   1  20      191.95      253.82     27.50 o 
  -6   2  20      159.85      145.03     55.38 o 
  -5   2  20       12.64        8.12      6.25 o 
  -4   2  20       55.40       60.37     14.37 o 
  -3   2  20     1245.82     1361.29     37.15 o 
  -2   2  20      689.22      709.97     32.98 o 
  -1   2  20       10.75        6.56      4.59 o 
   0   2  20       91.19       47.40     11.85 o 
   1   2  20      738.48      771.41     29.02 o 
   2   2  20     1597.56     1785.63     58.87 o 
   3   2  20      203.79      213.07     13.21 o 
   4   2  20      267.17      279.52     17.17 o 
   5   2  20      581.04      737.74     34.04 o 
  -5   3  20       22.23       10.80      5.85 o 
  -4   3  20        0.00        1.35      2.71 o 
  -3   3  20       16.90        5.24      3.95 o 
  -2   3  20      126.87      140.70     22.81 o 
  -1   3  20      737.94      749.22     32.06 o 
   0   3  20      138.45      112.60     30.25 o 
   1   3  20     1178.20     1306.46     44.28 o 
   2   3  20      300.78      344.85     21.81 o 
   3   3  20       39.53       17.22      5.84 o 
   4   3  20       56.67       27.40     10.46 o 
   5   3  20      200.26      215.55     20.96 o 
  -5   4  20      178.56      193.32     15.96 o 
  -4   4  20      579.83      594.37     38.35 o 
  -3   4  20      190.45      227.95     14.93 o 
  -2   4  20      303.07      314.19     18.24 o 
  -1   4  20      668.63      576.75     48.74 o 
   0   4  20      215.86      222.40     25.41 o 
   1   4  20        7.71        8.14      7.20 o 
   2   4  20        0.50        4.91      4.41 o 
   3   4  20      111.79      122.77     16.12 o 
   4   4  20       86.84       73.56     18.68 o 
   5   4  20        2.70        1.01      4.49 o 
  -5   5  20       10.85        8.20      4.84 o 
  -4   5  20       60.73       53.74     15.95 o 
  -3   5  20       45.75       24.98      8.83 o 
  -2   5  20        4.96        4.62      5.17 o 
  -1   5  20      287.39      288.52     34.85 o 
   0   5  20        1.53        2.13      2.97 o 
   1   5  20       56.40       26.98     10.63 o 
   2   5  20       94.88       39.17     19.41 o 
   3   5  20      166.76      159.89     16.40 o 
   4   5  20        4.97        4.40      3.42 o 
  -4   6  20      135.27      118.49     29.12 o 
  -3   6  20      150.55      140.77     21.10 o 
  -2   6  20       97.85       92.79     23.92 o 
  -1   6  20      297.40      302.71     24.50 o 
   0   6  20      104.38       84.93     31.98 o 
   1   6  20       86.79       41.31     12.26 o 
   2   6  20       89.26       75.06     30.13 o 
   3   6  20      158.73      155.00     38.24 o 
   4   6  20       48.91       29.33     14.68 o 
  -4   7  20       22.25       12.58     10.25 o 
  -3   7  20       82.15       85.47     19.62 o 
  -2   7  20      186.18      208.88     18.38 o 
  -1   7  20        2.91        1.40      4.95 o 
   0   7  20        2.36        0.52      6.58 o 
   1   7  20      161.46      168.13     35.94 o 
   2   7  20        7.72       10.75      7.94 o 
   3   7  20       37.61       20.41     11.58 o 
  -3   8  20       57.75       33.40     14.07 o 
  -2   8  20      207.92      249.24     25.32 o 
  -1   8  20      338.54      384.48     33.83 o 
   0   8  20      566.71      678.87     42.09 o 
   1   8  20      121.83      117.91     35.36 o 
   2   8  20        8.48        5.82      6.07 o 
   3   8  20      179.29      198.98     25.86 o 
  -2   9  20        4.86        8.04      7.46 o 
  -1   9  20       57.82       33.37     18.21 o 
   0   9  20      147.15      182.99     26.01 o 
   1   9  20       10.30       11.87      8.10 o 
   2   9  20       19.16       15.67     10.33 o 
  -5   1  21       59.42       41.22     17.70 o 
  -4   1  21      173.82      212.81     19.84 o 
  -3   1  21      268.10      275.02     17.34 o 
  -2   1  21      495.49      468.42     27.63 o 
  -1   1  21      556.87      626.44     24.71 o 
   0   1  21      519.64      540.98     22.85 o 
   1   1  21       57.83       35.08      6.98 o 
   2   1  21      170.59      145.60     11.54 o 
   3   1  21      207.64      245.46     21.08 o 
   4   1  21       17.91       16.81      9.78 o 
   5   1  21        0.03       -0.50      5.93 o 
  -5   2  21        0.05       -0.95      5.25 o 
  -4   2  21       14.53        4.38      2.74 o 
  -3   2  21       33.78       20.87      6.78 o 
  -2   2  21       49.49       43.74     14.24 o 
  -1   2  21      471.01      521.13     26.32 o 
   0   2  21     1480.08     1718.93     58.67 o 
   1   2  21       36.17       42.58     14.47 o 
   2   2  21        8.91        5.01      4.13 o 
   3   2  21      130.71       94.66     17.57 o 
   4   2  21       20.91       13.03      6.70 o 
   5   2  21       42.27       24.60     10.26 o 
  -5   3  21       15.65        4.13      5.70 o 
  -4   3  21       37.14       20.28      7.63 o 
  -3   3  21        0.41        2.22      2.98 o 
  -2   3  21      222.81      222.77     15.28 o 
  -1   3  21        0.94        3.89      3.79 o 
   0   3  21      112.74      121.54     17.46 o 
   1   3  21      136.40      117.40     23.52 o 
   2   3  21       47.77       31.53     11.16 o 
   3   3  21       22.31       21.55      7.10 o 
   4   3  21       47.95       43.67     14.32 o 
   5   3  21        0.31       -0.77      6.87 o 
  -5   4  21        5.29        4.91      3.71 o 
  -4   4  21       12.37        7.17      4.37 o 
  -3   4  21      111.53       75.17     15.03 o 
  -2   4  21       41.35       30.89      9.39 o 
  -1   4  21        0.16        4.68      5.47 o 
   0   4  21        0.82        2.08      4.69 o 
   1   4  21      434.86      488.71     29.23 o 
   2   4  21      103.73       52.83     20.32 o 
   3   4  21        0.02       -0.98      5.32 o 
   4   4  21      127.72      130.65     23.73 o 
   5   4  21       72.98       39.77     16.79 o 
  -5   5  21        1.07        3.48      2.56 o 
  -4   5  21        0.87        2.18      3.86 o 
  -3   5  21       11.43       13.41      5.81 o 
  -2   5  21        5.69        4.48      4.38 o 
  -1   5  21       45.09       43.24     15.70 o 
   0   5  21       46.79       30.36     15.07 o 
   1   5  21      112.25      108.61     16.64 o 
   2   5  21        3.87        6.78      5.72 o 
   3   5  21       10.88        6.62      3.68 o 
   4   5  21        0.55        0.39      4.28 o 
  -4   6  21       13.91        8.47      7.12 o 
  -3   6  21       20.45        6.17      5.61 o 
  -2   6  21        3.15        4.98      5.39 o 
  -1   6  21        6.35        2.66      4.40 o 
   0   6  21        4.13       -2.22      8.49 o 
   1   6  21        1.40        2.56      4.73 o 
   2   6  21       22.17       13.40      8.17 o 
   3   6  21       25.71       14.89      8.13 o 
   4   6  21        0.18        2.93      6.59 o 
  -4   7  21       48.98       33.83     16.03 o 
  -3   7  21        0.08        0.40      4.70 o 
  -2   7  21        4.85        2.52      4.13 o 
  -1   7  21        4.29        6.64      7.93 o 
   0   7  21        2.33        7.09      3.99 o 
   1   7  21       92.52       90.29     28.82 o 
   2   7  21      120.13       91.82     36.97 o 
   3   7  21       13.41        5.56     10.27 o 
  -3   8  21       17.39       10.63      6.96 o 
  -2   8  21        9.70        5.73      4.66 o 
  -1   8  21      129.48      109.23     41.56 o 
   0   8  21        5.55        3.06      7.15 o 
   1   8  21       40.91       21.32     11.61 o 
   2   8  21        0.11        2.82      4.93 o 
  -1   9  21        4.54        4.79      7.55 o 
   0   9  21       71.91       51.58     19.71 o 
   1   9  21        5.15        4.07      6.09 o 
  -5   0  22        5.19        6.36      9.84 o 
  -4   0  22      493.89      520.78     64.48 o 
  -3   0  22      218.43      166.86     69.19 o 
  -2   0  22      557.26      594.13     48.47 o 
  -1   0  22      720.70      800.25     47.01 o 
   0   0  22      280.30      275.37     29.00 o 
   1   0  22      353.17      348.38     25.42 o 
   2   0  22       49.53       59.74     16.99 o 
   3   0  22      316.55      365.98     23.81 o 
   4   0  22      586.50      665.00     54.69 o 
   5   0  22       60.87       49.43     30.02 o 
  -5   1  22        0.27        6.67      6.20 o 
  -4   1  22        5.84        4.85      7.32 o 
  -3   1  22       99.99       99.42     29.89 o 
  -2   1  22      341.47      331.28     23.47 o 
  -1   1  22       11.18        3.31      4.85 o 
   0   1  22      199.34      215.06     22.14 o 
   1   1  22        0.08        0.12      2.64 o 
   2   1  22       19.75        8.98      3.44 o 
   3   1  22       91.57       89.35     10.39 o 
   4   1  22      139.98      148.39     14.57 o 
   5   1  22       79.93       72.42     24.41 o 
  -5   2  22      294.58      223.27     57.74 o 
  -4   2  22       15.06       14.37      6.54 o 
  -3   2  22       25.25        9.20      4.91 o 
  -2   2  22      391.41      367.28     24.86 o 
  -1   2  22      621.61      645.06     29.55 o 
   0   2  22      193.98      175.99     19.23 o 
   1   2  22       38.10       21.91      8.00 o 
   2   2  22      297.55      363.81     16.67 o 
   3   2  22      125.16      115.10     12.22 o 
   4   2  22       26.29       22.16     10.83 o 
   5   2  22      183.62      213.85     24.58 o 
  -5   3  22      104.14       72.38     34.17 o 
  -4   3  22      133.34      135.00     24.98 o 
  -3   3  22       30.62       21.59      7.34 o 
  -2   3  22      313.64      397.26     19.52 o 
  -1   3  22        0.24        4.26      4.43 o 
   0   3  22      141.84      113.34     19.65 o 
   1   3  22       47.30       21.29      8.85 o 
   2   3  22      767.60      880.87     43.68 o 
   3   3  22      235.95      300.12     22.28 o 
   4   3  22       91.08       76.79     26.19 o 
   5   3  22      113.43      103.57     37.29 o 
  -5   4  22       55.84       21.95     16.15 o 
  -4   4  22      342.94      373.05     29.13 o 
  -3   4  22      416.08      467.73     25.08 o 
  -2   4  22      500.80      588.74     34.92 o 
  -1   4  22      583.23      630.53     23.40 o 
   0   4  22       51.63       43.84     12.48 o 
   1   4  22      485.17      518.99     33.71 o 
   2   4  22      667.20      736.84     37.52 o 
   3   4  22      106.07       79.53     30.74 o 
   4   4  22      479.99      588.25     30.61 o 
  -4   5  22        3.13        5.44      6.76 o 
  -3   5  22       12.13        8.54      4.92 o 
  -2   5  22       94.36      108.71     26.21 o 
  -1   5  22       14.92       10.52      5.29 o 
   0   5  22       73.99       67.01     24.36 o 
   1   5  22      271.06      301.44     21.24 o 
   2   5  22       29.14       23.40     10.33 o 
   3   5  22       76.19       73.58     33.22 o 
   4   5  22       98.57       82.19     31.77 o 
  -4   6  22      114.67       74.65     24.91 o 
  -3   6  22      375.36      421.17     30.70 o 
  -2   6  22      685.60      725.36     74.87 o 
  -1   6  22      325.01      320.68     24.07 o 
   0   6  22      693.09      749.10     44.98 o 
   1   6  22      253.02      270.36     26.45 o 
   2   6  22      145.31      187.17     22.23 o 
   3   6  22      585.92      751.89     28.14 o 
  -3   7  22        1.05        3.47      5.21 o 
  -2   7  22       57.72       37.12     14.03 o 
  -1   7  22       13.90        7.36      7.58 o 
   0   7  22       15.76       12.05      6.86 o 
   1   7  22       17.99       17.00      9.48 o 
   2   7  22        5.11       -2.39      5.87 o 
   3   7  22        6.55        4.90      8.09 o 
  -2   8  22       17.65        9.71      7.90 o 
  -1   8  22       83.14       35.87     16.89 o 
   0   8  22       98.95       73.37     32.87 o 
   1   8  22      188.85      211.52     35.40 o 
   2   8  22      164.74      147.28     43.62 o 
   0   9  22       13.75       10.10      8.84 o 
  -5   1  23       83.20       63.61     33.13 o 
  -4   1  23       90.14       68.70     48.29 o 
  -3   1  23      573.09      607.53     80.52 o 
  -2   1  23       75.87       63.20     20.62 o 
  -1   1  23      729.09      838.27     39.92 o 
   0   1  23       40.89       26.81      9.26 o 
   1   1  23      759.71      910.16     40.73 o 
   2   1  23        0.84        5.19      3.43 o 
   3   1  23        1.11        1.59      3.27 o 
   4   1  23       80.31       77.75     14.75 o 
   5   1  23       15.74       11.29      5.74 o 
  -5   2  23       12.61        9.25     11.50 o 
  -4   2  23        0.03        1.74      4.24 o 
  -3   2  23      372.33      474.78     21.29 o 
  -2   2  23      378.07      357.43     33.95 o 
  -1   2  23       43.16       15.28      8.70 o 
   0   2  23       50.85       39.58      9.81 o 
   1   2  23      223.58      265.17     12.54 o 
   2   2  23       15.20       14.86      5.71 o 
   3   2  23       73.32       58.57     12.08 o 
   4   2  23        1.03        3.14      5.43 o 
  -5   3  23       16.76        8.86      6.35 o 
  -4   3  23      135.53      136.57     28.34 o 
  -3   3  23       20.11       11.11      4.91 o 
  -2   3  23      119.00      119.02     25.30 o 
  -1   3  23       23.07       12.90      5.48 o 
   0   3  23      216.64      250.09     15.37 o 
   1   3  23        1.44        0.36      6.06 o 
   2   3  23       65.68       47.56     18.30 o 
   3   3  23       30.95       33.03     12.29 o 
   4   3  23        1.71        4.58      4.23 o 
  -4   4  23       48.01       36.84     14.87 o 
  -3   4  23       74.49       67.96     16.49 o 
  -2   4  23        5.82        1.18      3.74 o 
  -1   4  23       31.23       18.99      9.10 o 
   0   4  23        0.02        0.10      2.61 o 
   1   4  23        9.77        4.43      5.33 o 
   2   4  23       81.99       39.17     19.34 o 
   3   4  23       29.03       22.25      9.88 o 
   4   4  23       38.35       32.65     18.99 o 
  -4   5  23        5.92        3.69      2.74 o 
  -3   5  23      143.11      166.49     21.53 o 
  -2   5  23       45.56       40.85     13.29 o 
  -1   5  23        1.49        5.27      4.29 o 
   0   5  23       11.91        7.69      6.54 o 
   1   5  23       30.51       15.08      8.25 o 
   2   5  23       74.29       68.69     35.74 o 
   3   5  23        6.50        4.91      5.50 o 
   4   5  23        0.10        1.94      6.47 o 
  -4   6  23       38.58       21.97      9.93 o 
  -3   6  23       28.85       12.92     12.61 o 
  -2   6  23        5.30       -0.39      5.64 o 
  -1   6  23       56.82       30.42     17.45 o 
   0   6  23       13.86       10.60      5.77 o 
   1   6  23        1.48       -0.30      6.05 o 
   2   6  23        5.25        1.47      8.08 o 
   3   6  23       11.17        8.59      7.14 o 
  -3   7  23       23.17       14.18      7.61 o 
  -2   7  23        0.08        2.43      3.57 o 
  -1   7  23       15.98       15.05     12.18 o 
   0   7  23      138.89      172.30     25.65 o 
   1   7  23       17.72       12.59      7.91 o 
   2   7  23        7.31       11.99      8.11 o 
  -2   8  23       40.66       34.51     16.79 o 
  -1   8  23       19.38       13.64      9.75 o 
   0   8  23        0.44        2.39      7.42 o 
   1   8  23        5.34        2.91      8.96 o 
  -5   0  24       20.19        2.99     11.00 o 
  -4   0  24      100.17       58.31     49.58 o 
  -3   0  24      628.05      677.28     80.61 o 
  -2   0  24      205.58      203.02     61.22 o 
  -1   0  24        7.68       17.92      9.71 o 
   0   0  24      438.10      522.41     25.99 o 
   1   0  24      463.07      579.18     24.96 o 
   2   0  24       42.94       22.68      7.28 o 
   3   0  24        1.77        0.70      5.55 o 
   4   0  24      225.70      288.10     55.95 o 
  -5   1  24       38.59       19.96      9.83 o 
  -4   1  24       27.60       17.65     11.00 o 
  -3   1  24        8.46       11.10      8.69 o 
  -2   1  24      117.19      100.41     27.37 o 
  -1   1  24      106.27       52.51     31.65 o 
   0   1  24      258.66      321.14     14.38 o 
   1   1  24       11.19        4.01      3.44 o 
   2   1  24       14.99        9.27      4.33 o 
   3   1  24      146.81      177.53     21.25 o 
   4   1  24       72.15       45.23     15.27 o 
  -5   2  24      185.87      213.13     35.87 o 
  -4   2  24      425.62      492.92     38.10 o 
  -3   2  24       90.11       60.10     17.97 o 
  -2   2  24        1.75        3.24      4.56 o 
  -1   2  24       75.20       59.69     18.48 o 
   0   2  24      274.76      277.45     14.57 o 
   1   2  24      207.87      155.78     57.49 o 
   2   2  24       50.97       31.32     12.37 o 
   3   2  24      348.36      395.81     28.90 o 
   4   2  24      267.80      292.61     30.95 o 
  -4   3  24      359.49      421.34     33.83 o 
  -3   3  24      150.33      189.98     22.33 o 
  -2   3  24       58.29       38.48     11.38 o 
  -1   3  24        0.16        0.35      5.54 o 
   0   3  24       21.85        7.45      4.76 o 
   1   3  24        0.61        7.08      5.71 o 
   2   3  24       18.11        7.03      8.28 o 
   3   3  24       15.15       10.49      5.16 o 
   4   3  24       56.73       51.07     18.64 o 
  -4   4  24        0.43        3.92      3.58 o 
  -3   4  24      113.96       94.58     14.35 o 
  -2   4  24      505.47      515.59     33.55 o 
  -1   4  24     1022.65     1152.79     40.29 o 
   0   4  24      250.32      284.65     16.87 o 
   1   4  24      395.81      472.89     34.81 o 
   2   4  24      889.20     1130.04     31.76 o 
   3   4  24      193.58      214.42     30.35 o 
   4   4  24      124.57      108.66     37.26 o 
  -4   5  24       22.26       17.84      8.11 o 
  -3   5  24        0.04        2.09      3.80 o 
  -2   5  24       21.68       20.08      7.71 o 
  -1   5  24      113.93      133.04     23.24 o 
   0   5  24        9.47       12.56      7.31 o 
   1   5  24      107.08       95.36     32.60 o 
   2   5  24       50.44       35.67     18.82 o 
   3   5  24       90.75       74.35     31.07 o 
  -3   6  24       21.39        9.87      7.11 o 
  -2   6  24      258.78      267.11     26.59 o 
  -1   6  24      115.96      109.65     41.50 o 
   0   6  24      206.55      245.69     27.79 o 
   1   6  24      207.64      207.77     29.47 o 
   2   6  24      252.31      283.71     23.63 o 
   3   6  24      616.57      751.92     52.52 o 
  -2   7  24        5.07        5.77      3.76 o 
  -1   7  24       31.06       10.55     10.79 o 
   0   7  24       41.32       25.02     11.57 o 
   1   7  24      110.30      115.14     39.77 o 
   2   7  24      237.45      291.96     28.88 o 
  -1   8  24      151.41      151.83     24.37 o 
   0   8  24      156.18      192.34     28.97 o 
   1   8  24      117.08      103.55     46.35 o 
  -5   1  25        0.00       -0.09     11.30 o 
  -4   1  25       19.49       14.49     11.57 o 
  -3   1  25        1.19        1.86      7.91 o 
  -2   1  25       37.16       27.78     10.57 o 
  -1   1  25       15.72        6.01      4.99 o 
   0   1  25      132.47      173.50     23.39 o 
   1   1  25        0.03        2.06      3.97 o 
   2   1  25        2.31        1.86      3.96 o 
   3   1  25       20.43       11.85      6.77 o 
   4   1  25      155.45      152.60     27.37 o 
  -4   2  25        2.87        8.43      5.96 o 
  -3   2  25       41.69       31.00     12.20 o 
  -2   2  25      493.50      571.75     34.72 o 
  -1   2  25       25.06       13.33      6.33 o 
   0   2  25        4.04       -2.11      3.98 o 
   1   2  25      417.52      508.98     25.68 o 
   2   2  25      108.57       69.77     20.05 o 
   3   2  25        0.01       -1.44      5.79 o 
   4   2  25        2.43       -0.16      7.89 o 
  -4   3  25        1.37        1.87      2.52 o 
  -3   3  25        1.31        5.84      4.26 o 
  -2   3  25      147.80      151.38     16.52 o 
  -1   3  25       55.48       35.88     13.51 o 
   0   3  25       53.64       38.79     12.00 o 
   1   3  25       10.16        4.86      4.79 o 
   2   3  25        0.14        3.84      4.59 o 
   3   3  25       28.76       15.37     11.20 o 
   4   3  25       21.55        8.22      7.17 o 
  -4   4  25       22.32       17.71      7.66 o 
  -3   4  25      167.37      160.14     28.45 o 
  -2   4  25        0.31        3.74      5.79 o 
  -1   4  25       74.29       28.75     13.64 o 
   0   4  25      287.48      336.36     27.76 o 
   1   4  25       17.93        7.99      5.91 o 
   2   4  25        8.11        7.38      5.72 o 
   3   4  25       46.13       26.88     13.59 o 
  -3   5  25       21.17       12.43      6.22 o 
  -2   5  25       51.62       26.34     12.53 o 
  -1   5  25       40.04       20.00      8.43 o 
   0   5  25       11.47       10.61      8.70 o 
   1   5  25       26.80       12.02      8.16 o 
   2   5  25       19.16       12.18      7.24 o 
   3   5  25       67.62       45.50     22.68 o 
  -3   6  25       15.10       11.10      7.46 o 
  -2   6  25       68.27       32.35     11.71 o 
  -1   6  25        6.91        2.81      5.86 o 
   0   6  25        0.50        0.22      6.39 o 
   1   6  25       14.28        7.17      6.42 o 
   2   6  25       17.03       10.20     10.13 o 
  -2   7  25       22.68       13.07     12.62 o 
  -1   7  25       28.79       24.56     15.78 o 
   0   7  25        1.81        6.07      6.67 o 
   1   7  25        2.47        5.02      7.46 o 
  -4   0  26      463.89      524.68     52.89 o 
  -3   0  26      717.50      738.58     72.22 o 
  -2   0  26      342.39      411.97     47.66 o 
  -1   0  26      508.18      587.13     46.45 o 
   0   0  26     1542.34     1807.20     52.56 o 
   1   0  26      209.72      221.14     32.06 o 
   2   0  26      473.78      583.67     53.91 o 
   3   0  26      663.00      820.85     48.10 o 
   4   0  26      125.93      147.50     24.73 o 
  -4   1  26       46.51       33.48     12.97 o 
  -3   1  26        7.75        4.89      7.13 o 
  -2   1  26       25.25       14.09      6.54 o 
  -1   1  26        5.64        6.30      4.75 o 
   0   1  26        1.45        6.16      5.59 o 
   1   1  26       18.14       10.46      4.87 o 
   2   1  26       74.02       60.21     16.38 o 
   3   1  26        1.68        2.77      7.26 o 
   4   1  26        0.39       -1.28      7.91 o 
  -4   2  26      210.47      241.08     37.64 o 
  -3   2  26      116.76       79.25     22.02 o 
  -2   2  26      327.96      308.09     29.38 o 
  -1   2  26      988.33     1230.29     60.48 o 
   0   2  26      552.05      605.64     34.85 o 
   1   2  26      667.79      805.25     46.35 o 
   2   2  26      362.88      428.47     42.30 o 
   3   2  26      389.71      514.57     27.99 o 
   4   2  26      425.50      527.00     43.43 o 
  -4   3  26       17.41        3.95      6.47 o 
  -3   3  26       38.65       36.11     15.53 o 
  -2   3  26        0.41        1.36      6.58 o 
  -1   3  26      100.38       48.55     20.56 o 
   0   3  26        2.53        3.03      3.27 o 
   1   3  26        6.57        4.89      6.50 o 
   2   3  26       28.87       28.17     13.12 o 
   3   3  26       78.22       46.30     26.81 o 
  -4   4  26        7.10        7.29      8.13 o 
  -3   4  26        4.53        4.01      5.04 o 
  -2   4  26      143.38       87.90     17.31 o 
  -1   4  26      131.78      117.25     32.78 o 
   0   4  26       10.03        8.27      9.37 o 
   1   4  26      129.09      142.35     17.35 o 
   2   4  26      413.02      473.73     42.28 o 
   3   4  26      293.92      329.79     27.39 o 
  -3   5  26       57.40       24.42     12.57 o 
  -2   5  26       20.44       13.87      6.82 o 
  -1   5  26       20.34       12.43      8.51 o 
   0   5  26       60.36       51.62     14.92 o 
   1   5  26      147.14      184.47     25.89 o 
   2   5  26        2.23        7.26      7.96 o 
   3   5  26        5.85        4.73      5.43 o 
  -2   6  26       85.02       33.86     18.02 o 
  -1   6  26       11.19        5.08      8.01 o 
   0   6  26      298.63      305.63     25.86 o 
   1   6  26      412.39      509.09     26.63 o 
   2   6  26      152.93      137.93     23.56 o 
  -1   7  26        0.20        4.27      9.40 o 
   0   7  26       27.29       18.84     11.90 o 
   1   7  26       18.36        9.64     10.39 o 
  -4   1  27        1.20        3.12      9.58 o 
  -3   1  27        8.84       11.59     10.07 o 
  -2   1  27       46.99       39.73     22.92 o 
  -1   1  27        9.46        9.60      6.09 o 
   0   1  27       14.74       14.00      7.55 o 
   1   1  27       75.13       49.50     18.56 o 
   2   1  27        0.01        3.01      3.72 o 
   3   1  27      119.41       96.43     33.50 o 
  -4   2  27       37.94       22.21     12.20 o 
  -3   2  27        2.24        5.28      4.73 o 
  -2   2  27        2.49        5.50      5.19 o 
  -1   2  27       59.51       25.49     13.73 o 
   0   2  27       26.46       14.17      7.84 o 
   1   2  27        5.96        1.53      5.70 o 
   2   2  27        0.89        5.09      4.41 o 
   3   2  27        8.49       10.08      5.73 o 
  -3   3  27        5.13        2.78      3.54 o 
  -2   3  27        1.35        5.88      5.93 o 
  -1   3  27        9.39        8.13      3.79 o 
   0   3  27      163.67      191.16     22.22 o 
   1   3  27        1.81        1.10      6.69 o 
   2   3  27       51.64       20.59      9.67 o 
   3   3  27        0.31        0.29      7.52 o 
  -3   4  27       24.17       13.38      8.66 o 
  -2   4  27       28.56       24.61     10.06 o 
  -1   4  27       20.55       15.97      8.68 o 
   0   4  27       10.28        7.70      5.39 o 
   1   4  27       93.96       78.93     23.02 o 
   2   4  27        5.74        3.42      7.39 o 
   3   4  27       29.88       12.89     12.25 o 
  -3   5  27        8.48        6.11      9.28 o 
  -2   5  27       15.90        7.06      6.33 o 
  -1   5  27       64.26       42.11     20.68 o 
   0   5  27        1.90        1.54      6.69 o 
   1   5  27        0.23        4.61      5.22 o 
   2   5  27       53.38       36.93     16.71 o 
  -2   6  27        3.53        1.93      5.86 o 
  -1   6  27       99.00       31.74     17.75 o 
   0   6  27       48.48       43.63     13.94 o 
   1   6  27        3.99        3.75      6.07 o 
  -4   0  28       15.65       12.49     11.49 o 
  -3   0  28      211.00      177.02     26.61 o 
  -2   0  28      513.49      551.27     56.13 o 
  -1   0  28      579.78      621.68     62.41 o 
   0   0  28      919.72     1182.11     47.79 o 
   1   0  28      802.75     1087.76     38.85 o 
   2   0  28      505.61      592.74     92.19 o 
   3   0  28      284.56      232.35    128.33 o 
  -3   1  28       14.35       12.66      8.14 o 
  -2   1  28       13.27        7.73      5.76 o 
  -1   1  28       35.84       23.45      9.46 o 
   0   1  28       11.54        6.75      5.86 o 
   1   1  28        5.15        5.55      6.39 o 
   2   1  28       54.35       40.54     13.82 o 
   3   1  28        4.79        2.33      6.56 o 
  -3   2  28      276.81      246.60     85.38 o 
  -2   2  28      184.52      188.44     32.28 o 
  -1   2  28      437.04      505.08     34.13 o 
   0   2  28      487.25      563.61     36.74 o 
   1   2  28      402.93      470.49     43.21 o 
   2   2  28      437.04      538.40     30.56 o 
   3   2  28      239.90      331.33     42.95 o 
  -3   3  28       54.34       27.12     12.49 o 
  -2   3  28        2.25        7.02      5.72 o 
  -1   3  28        9.56        7.60      5.94 o 
   0   3  28      187.04      175.82     22.06 o 
   1   3  28      106.20       96.85     30.77 o 
   2   3  28       19.38        4.82      6.16 o 
  -3   4  28       51.64       16.02     13.64 o 
  -2   4  28      306.60      362.36     32.76 o 
  -1   4  28      376.92      444.37     33.74 o 
   0   4  28      310.05      325.40     29.67 o 
   1   4  28      245.30      262.97     24.64 o 
   2   4  28      164.82      170.66     29.13 o 
  -2   5  28       43.60       25.65     12.55 o 
  -1   5  28        8.45        8.43      7.74 o 
   0   5  28        0.86        2.68      5.69 o 
   1   5  28       17.06        9.63      9.48 o 
   0   6  28       20.95       14.45      8.60 o 
  -3   1  29        0.96        7.73      9.50 o 
  -2   1  29        0.01        1.21      5.32 o 
  -1   1  29      172.08      207.98     27.54 o 
   0   1  29      147.02      166.42     33.99 o 
   1   1  29        4.33        5.49      4.83 o 
   2   1  29        0.73        4.22      5.77 o 
  -3   2  29       38.99       16.23      8.84 o 
  -2   2  29        3.73        4.75      8.42 o 
  -1   2  29       54.71       35.25     16.12 o 
   0   2  29       24.71       16.35      7.64 o 
   1   2  29       38.28       25.53     14.52 o 
   2   2  29        5.31        9.35      7.11 o 
  -2   3  29        6.56        7.22      6.58 o 
  -1   3  29        2.89        5.13      4.43 o 
   0   3  29       43.84       15.97     10.00 o 
   1   3  29        8.28        8.65      6.47 o 
   2   3  29       75.99       57.41     31.11 o 
  -2   4  29       10.46        3.97      4.16 o 
  -1   4  29        1.28        7.42      4.79 o 
   0   4  29       22.66       11.77      8.84 o 
   1   4  29       38.36       19.13     11.95 o 
  -1   5  29       28.81       17.35     10.30 o 
   0   5  29        0.54        4.13      8.42 o 
  -3   0  30       85.06       40.52     23.63 o 
  -2   0  30       62.55       30.00     15.67 o 
  -1   0  30      366.00      422.68     41.66 o 
   0   0  30      109.81       62.33     40.49 o 
   1   0  30      367.38      344.01     35.87 o 
   2   0  30      538.53      865.98    105.89 o 
  -2   1  30       40.04       19.07     13.51 o 
  -1   1  30        9.72        8.03      5.41 o 
   0   1  30       13.20       10.36      6.80 o 
   1   1  30       44.49       30.78     16.52 o 
   2   1  30        5.63        6.72      7.03 o 
  -2   2  30      383.78      354.05    127.38 o 
  -1   2  30      253.44      248.34     38.15 o 
   0   2  30      219.47      228.65     29.21 o 
   1   2  30      122.67      117.87     36.27 o 
   2   2  30      351.20      430.88     42.54 o 
  -2   3  30       18.51        9.23      6.14 o 
  -1   3  30       46.64       40.42     16.05 o 
   0   3  30        7.88        7.64     11.41 o 
   1   3  30       17.17       11.19      8.69 o 
  -1   4  30      221.65      263.65     25.89 o 
   0   4  30      248.77      263.35     30.93 o 
  -2   1  31       46.87       41.30     26.38 o 
  -1   1  31      146.44      142.68     28.13 o 
   0   1  31        0.20        1.91      5.96 o 
   1   1  31        1.23        2.55      5.09 o 
  -1   2  31        0.44        1.32      3.80 o 
   0   2  31        2.16        2.93      5.30 o 
   1   2  31      156.69      171.34     52.52 o 
   0   3  31        1.13        4.74      7.04 o 
   0   0  32        5.08       11.77      9.05 o 
                                                 
